# Supplementary material for: Cell-type-specific optogenetic stimulation of the locus coeruleus induces slow-onset potentiation and enhances everyday memory in rats
Source: Proc Natl Acad Sci U S A. 2023 Nov 6;120(46):e2307275120. doi: 10.1073/pnas.2307275120 (PMC10655220; doi:10.1073/pnas.2307275120)
Supplement: Supplementary file 2 — Dataset S01 (XLSX) [file pnas.2307275120.sd01.xlsx]

## Sheet: Fig 1B-PI
Figure 1B	Choice Performance (PI; %) across Sessions
	AVG every 3 Sessions (including S1)				AN Checked
	H2100 first choice correct or not: 1st pellet in retrieval trial
	Conditions
	Date (Day)
	Conditions																										PT1									PT2a_30 min & 24 hr					PT2b_30 min & 24 hr
	Rats	Conditions	S1	S2	S3	AVG S1-S3	S4	S5	S6	AVG S4-S6	S7	S8	S9	AVG S7-S9	S10	S11	S12	AVG S10-S12	S13	S14	S15	AVG S13-S15	S16	S17	S18	AVG S16-S18	S19	S20	S21	S22	AVG S20-22	S23	S24	S25	AVG S23-25	S26	S27	S28	S29	AVG S27-29	S30	S31	S32	S33	AVG S31-33	S34	S35	S36	AVG S34-36
	H2102	TdTomato	3	1	3	2.33333	0	0	1	0.333333	2	3	0	1.66667	2	0	2	1.33333	1	1	2	1.33333	1	2	3	2	0	1	0	1	0.666667	0	1	1	0.666667	1	2	0	1	1	1	0	0	1	0.333333	3	2	2	2.33333
	H2103	Chrimson	1	1	2	1.33333	1	1	1	1	2	2	2	2	2	2	1	1.66667	1	2	1	1.33333	2	2	0	1.33333	1	4	2	3	3	2	1	0	1	1	2	4	0	2	0	2	1	4	2.33333	3	1	3	2.33333
	H2105	Chrimson	1	4	2	2.33333	2	4	4	3.33333	0	1	0	0.333333	4	1	2	2.33333	1	2	4	2.33333	2	0	2	1.33333	0	3	3	1	2.33333	1	0	2	1	3	2	1	2	1.66667	0	3	0	0	1	0	2	0	0.666667
	H2106	TdTomato	0	0	2	0.666667	0	0	0	0	0	2	0	0.666667	1	1	1	1	1	0	1	0.666667	0	0	1	0.333333	0	0	0	0	0	1	0	0	0.333333	0	1	0	0	0.333333	0	1	0	0	0.333333	0	0	1	0.333333
	H2108	TdTomato	3	1	0	1.33333	3	0	3	2	1	0	2	1	2	0	1	1	1	3	2	2	1	1	0	0.666667	1	0	0	0	0	0	2	0	0.666667	2	2	1	3	2	0	0	1	0	0.333333	2	1	1	1.33333
	H2110	Chrimson	3	4	0	2.33333	4	1	2	2.33333	0	2	0	0.666667	2	2	2	2	0	3	3	2	1	1	1	1	0	2	2	0	1.33333	0	0	0	0	1	0	0	3	1	1	1	1	0	0.666667	1	0	0	0.333333
	H2112	Chrimson	2	1	3	2	2	2	2	2	3	2	2	2.33333	2	1	0	1	2	1	1	1.33333	4	1	2	2.33333	1	2	0	3	1.66667	0	0	2	0.666667	0	0	1	3	1.33333	1	0	3	0	1	1	0	0	0.333333
	H2114	Chrimson	0	2	1	1	0	1	0	0.333333	1	1	0	0.666667	2	0	0	0.666667	2	3	3	2.66667	2	1	3	2	2	2	2	1	1.66667	0	3	0	1	0	2	0	0	0.666667	0	2	1	0	1	2	2	2	2
	H2115	Chrimson	3	3	1	2.33333	1	3	2	2	3	1	4	2.66667	0	1	4	1.66667	4	2	2	2.66667	4	0	1	1.66667	3	0	1	3	1.33333	2	1	3	2	2	1	3	3	2.33333	1	3	4	0	2.33333	4	1	2	2.33333
	H2118	TdTomato	2	2	0	1.33333	2	1	0	1	2	1	1	1.33333	2	2	2	2	3	0	3	2	1	2	2	1.66667	0	3	1	1	1.66667	1	0	4	1.66667	2	1	3	0	1.33333	1	1	1	1	1	1	1	1	1
	H2120	Chrimson	0	1	0	0.333333	0	2	1	1	2	1	0	1	1	1	2	1.33333	2	1	2	1.66667	2	3	0	1.66667	0	0	1	4	1.66667	3	3	1	2.33333	2	2	1	0	1	3	1	2	1	1.33333	4	3	0	2.33333
	H2122	TdTomato	0	4	2	2	2	2	2	2	1	2	0	1	0	2	1	1	3	4	2	3	1	0	2	1	2	2	1	2	1.66667	2	1	0	1	4	0	0	4	1.33333	3	2	0	0	0.666667	1	4	0	1.66667
	H2124	Chrimson	3	4	0	2.33333	3	1	0	1.33333	0	2	1	1	2	3	0	1.66667	2	1	0	1	0	0	1	0.333333	1	2	3	2	2.33333	1	0	2	1	1	2	0	0	0.666667	2	1	1	1	1	2	0	2	1.33333
	H2125	Chrimson	0	4	0	1.33333	1	4	3	2.66667	1	2	3	2	1	4	0	1.66667	2	4	4	3.33333	4	1	0	1.66667	0	3	2	0	1.66667	0	2	1	1	1	1	2	1	1.33333	2	0	2	2	1.33333	0	3	3	2
	No. of errors		1.5	2.28571	1.14286	1.64286	1.5	1.57143	1.5	1.52381	1.28571	1.57143	1.07143	1.30952	1.64286	1.42857	1.28571	1.45238	1.78571	1.92857	2.14286	1.95238	1.78571	1	1.28571	1.35714	0.785714	1.71429	1.28571	1.5	1.5	0.928571	1	1.14286	1.02381	1.42857	1.28571	1.14286	1.42857	1.28571	1.07143	1.21429	1.21429	0.714286	1.04762	1.71429	1.42857	1.21429	1.45238
	% correct		62.5	42.8571	71.4286	58.9286	62.5	60.7143	62.5	61.9048	67.8571	60.7143	73.2143	67.2619	58.9286	64.2857	67.8571	63.6905	55.3571	51.7857	46.4286	51.1905	55.3571	75	67.8571	66.0714	80.3571	57.1429	67.8571	62.5	62.5	76.7857	75	71.4286	74.4048	64.2857	67.8571	71.4286	64.2857	67.8571	73.2143	69.6429	69.6429	82.1429	73.8095	57.1429	64.2857	69.6429	63.6905
	SEM		0.359334	0.398191	0.31198	0.183123	0.343703	0.358787	0.343703	0.258469	0.285714	0.202031	0.354938	0.189673	0.269455	0.309453	0.304338	0.128897	0.280865	0.354938	0.31198	0.209241	0.365828	0.256776	0.285714	0.165617	0.260569	0.354385	0.285714	0.359334	0.22306	0.266526	0.2965	0.345412	0.165617	0.309453	0.220603	0.360969	0.402114	0.151739	0.2864	0.280865	0.31759	0.304338	0.170674	0.369564	0.343132	0.299791	0.214286
	%SEM		8.98335	9.95476	7.79949	4.57807	8.59258	8.96969	8.59258	6.46172	7.14286	5.05076	8.87346	4.74183	6.73637	7.73633	7.60845	3.22242	7.02164	8.87346	7.79949	5.23101	9.14571	6.41941	7.14286	4.14042	6.51423	8.85962	7.14286	8.98335	5.5765	6.66315	7.41249	8.63529	4.14042	7.73633	5.51507	9.02421	10.0528	3.79346	7.16001	7.02164	7.93975	7.60845	4.26685	9.23911	8.57829	7.49477	5.35714
	AVG every 3 Sessions (including S1) - Averages + PTs ONLY					AN Checked
	H2100 first choice correct or not: 1st pellet in retrieval trial
	Conditions
	Date (Day)
	Conditions								PT1			PT2a_30 min & 24 hr		PT2b_30 min & 24 hr			PT3a_Opto 1		PT3b_Opto 2		PT3c_Opto 3		PT3d_Opto 4
	Rats	Conditions	AVG S1-S3	AVG S4-S6	AVG S7-S9	AVG S10-S12	AVG S13-S15	AVG S16-S18	S19	AVG S20-22	AVG S23-25	S26	AVG S27-29	S30	AVG S31-33	AVG S34-36	S37	AVG S38-40	S41	AVG S42-44	S45	AVG S46-48	S49
	H2102	TdTomato	2.33333	0.333333	1.66667	1.33333	1.33333	2	0	0.666667	0.666667	1	1	1	0.333333	2.33333	1	2	0	1.33333	1	0.666667	0
	H2103	Chrimson	1.33333	1	2	1.66667	1.33333	1.33333	1	3	1	1	2	0	2.33333	2.33333	3	2.33333	0	1	0	1	0
	H2105	Chrimson	2.33333	3.33333	0.333333	2.33333	2.33333	1.33333	0	2.33333	1	3	1.66667	0	1	0.666667	1	0.666667	3.5	1.33333	3.5	0.333333	0
	H2106	TdTomato	0.666667	0	0.666667	1	0.666667	0.333333	0	0	0.333333	0	0.333333	0	0.333333	0.333333	1	0.333333	3.5	1	2	1.33333	0
	H2108	TdTomato	1.33333	2	1	1	2	0.666667	1	0	0.666667	2	2	0	0.333333	1.33333	0	0.666667	3.5	0.666667	3.5	0.333333	2
	H2110	Chrimson	2.33333	2.33333	0.666667	2	2	1	0	1.33333	0	1	1	1	0.666667	0.333333	0	0.333333	0	0.333333	0	0.666667	2
	H2112	Chrimson	2	2	2.33333	1	1.33333	2.33333	1	1.66667	0.666667	0	1.33333	1	1	0.333333	0	1.33333	2	1.33333	1	1.66667	2
	H2114	Chrimson	1	0.333333	0.666667	0.666667	2.66667	2	2	1.66667	1	0	0.666667	0	1	2	0	0.666667	2	1	0	2.33333	2
	H2115	Chrimson	2.33333	2	2.66667	1.66667	2.66667	1.66667	3	1.33333	2	2	2.33333	1	2.33333	2.33333	3	2.33333	3	1.66667	0	3.33333	2
	H2118	TdTomato	1.33333	1	1.33333	2	2	1.66667	0	1.66667	1.66667	2	1.33333	1	1	1	0	0.333333	0	2.33333	2	1	1
	H2120	Chrimson	0.333333	1	1	1.33333	1.66667	1.66667	0	1.66667	2.33333	2	1	3	1.33333	2.33333	4	2.33333	2	2	2	1.33333	2
	H2122	TdTomato	2	2	1	1	3	1	2	1.66667	1	4	1.33333	3	0.666667	1.66667	1	1	3	0.666667	2	3	2
	H2124	Chrimson	2.33333	1.33333	1	1.66667	1	0.333333	1	2.33333	1	1	0.666667	2	1	1.33333	2	1.66667	1	0.666667	1	0.333333	2
	H2125	Chrimson	1.33333	2.66667	2	1.66667	3.33333	1.66667	0	1.66667	1	1	1.33333	2	1.33333	2	2	0.666667	2	1.33333	1	1	3
	No. of errors		1.64286	1.52381	1.30952	1.45238	1.95238	1.35714	0.785714	1.5	1.02381	1.42857	1.28571	1.07143	1.04762	1.45238	1.28571	1.19048	1.82143	1.19048	1.35714	1.30952	1.42857
	% correct		58.9286	61.9048	67.2619	63.6905	51.1905	66.0714	80.3571	62.5	74.4048	64.2857	67.8571	73.2143	73.8095	63.6905	67.8571	70.2381	54.4643	70.2381	66.0714	67.2619	64.2857
	SEM		0.183123	0.258469	0.189673	0.128897	0.209241	0.165617	0.260569	0.22306	0.165617	0.309453	0.151739	0.2864	0.170674	0.214286	0.354385	0.211727	0.372868	0.147069	0.320665	0.257878	0.271631
	%SEM		4.57807	6.46172	4.74183	3.22242	5.23101	4.14042	6.51423	5.5765	4.14042	7.73633	3.79346	7.16001	4.26685	5.35714	8.85962	5.29317	9.3217	3.67671	8.01661	6.44694	6.79077
	AVG every 3 Sessions (including S1) - Averages + PTs ONLY					AN Checked
	Performance Index (PI; %) ONLY
	H2100 first choice correct or not: 1st pellet in retrieval trial
	Conditions
	Date (Day)																									Training Sessions Only		Training Sessions Only		Training Sessions Only
	Conditions								PT1			PT2a_30 min & 24 hr		PT2b_30 min & 24 hr			PT3a_Opto 1		PT3b_Opto 2		PT3c_Opto 3		PT3d_Opto 4
	Rats	Conditions	AVG S1-S3	AVG S4-S6	AVG S7-S9	AVG S10-S12	AVG S13-S15	AVG S16-S18	S19	AVG S20-22	AVG S23-25	S26	AVG S27-29	S30	AVG S31-33	AVG S34-36	S37	AVG S38-40	S41	AVG S42-44	S45	AVG S46-48	S49			AVG S7- S48		AVG S1- S29		AVG S31- S48
	H2102	TdTomato	41.6667	91.6667	58.3333	66.6667	66.6667	50	100	83.3333	83.3333	75	75	75	91.6667	41.6667	75	50	100	66.6667	75	83.3333	100			68.0556		68.5185		66.6667
	H2103	Chrimson	66.6667	75	50	58.3333	66.6667	66.6667	75	25	75	75	50	100	41.6667	41.6667	25	41.6667	100	75	100	75	100			55.5556		59.2593		55
	H2105	Chrimson	41.6667	16.6667	91.6667	41.6667	41.6667	66.6667	100	41.6667	75	25	58.3333	100	75	83.3333	75	83.3333	12.5	66.6667	12.5	91.6667	100			68.0556		52.7778		80
	H2106	TdTomato	83.3333	100	83.3333	75	83.3333	91.6667	100	100	91.6667	100	91.6667	100	91.6667	91.6667	75	91.6667	12.5	75	50	66.6667	100			86.1111		88.8889		83.3333
	H2108	TdTomato	66.6667	50	75	75	50	83.3333	75	100	83.3333	50	50	100	91.6667	66.6667	100	83.3333	12.5	83.3333	12.5	91.6667	50			77.7778		70.3704		83.3333
	H2110	Chrimson	41.6667	41.6667	83.3333	50	50	75	100	66.6667	100	75	75	75	83.3333	91.6667	100	91.6667	100	91.6667	100	83.3333	50			78.4722		64.8148		88.3333
	H2112	Chrimson	50	50	41.6667	75	66.6667	41.6667	75	58.3333	83.3333	100	66.6667	75	75	91.6667	100	66.6667	50	66.6667	75	58.3333	50			65.9722		59.2593		71.6667
	H2114	Chrimson	75	91.6667	83.3333	83.3333	33.3333	50	50	58.3333	75	100	83.3333	100	75	50	100	83.3333	50	75	100	41.6667	50			65.9722		70.3704		65
	H2115	Chrimson	41.6667	50	33.3333	58.3333	33.3333	58.3333	25	66.6667	50	50	41.6667	75	41.6667	41.6667	25	41.6667	25	58.3333	100	16.6667	50			45.1389		48.1481		40
	H2118	TdTomato	66.6667	75	66.6667	50	50	58.3333	100	58.3333	58.3333	50	66.6667	75	75	75	100	91.6667	100	41.6667	50	75	75			63.8889		61.1111		71.6667
	H2120	Chrimson	91.6667	75	75	66.6667	58.3333	58.3333	100	58.3333	41.6667	50	75	25	66.6667	41.6667	0	41.6667	50	50	50	66.6667	50			58.3333		66.6667		53.3333
	H2122	TdTomato	50	50	75	75	25	75	50	58.3333	75	0	66.6667	25	83.3333	58.3333	75	75	25	83.3333	50	25	50			64.5833		61.1111		65
	H2124	Chrimson	41.6667	66.6667	75	58.3333	75	91.6667	75	41.6667	75	75	83.3333	50	75	66.6667	50	58.3333	75	83.3333	75	91.6667	50			72.9167		67.5926		75
	H2125	Chrimson	66.6667	33.3333	50	58.3333	16.6667	58.3333	100	58.3333	75	75	66.6667	50	66.6667	50	50	83.3333	50	66.6667	75	75	25			60.4167		53.7037		68.3333
	Performance Index (%)		58.9286	61.9048	67.2619	63.6905	51.1905	66.0714	80.3571	62.5	74.4048	64.2857	67.8571	73.2143	73.8095	63.6905	67.8571	70.2381	54.4643	70.2381	66.0714	67.2619	64.2857			66.5179		63.7566		69.0476
	SEM %		4.57807	6.46172	4.74183	3.22242	5.23101	4.14042	6.51423	5.5765	4.14042	7.73633	3.79346	7.16001	4.26685	5.35714	8.85962	5.29317	9.3217	3.67671	8.01661	6.44694	6.79077			2.76552		2.65794		3.53646
	AVG every 3 Sessions (including S1) - Averages ONLY (exclude PTs)						AN Checked
	H2100 first choice correct or not: 1st pellet in retrieval trial
	Conditions
	Date (Day)
	Conditions								PT1			PT2a_30 min & 24 hr		PT2b_30 min & 24 hr			PT3a_Opto 1		PT3b_Opto 2		PT3c_Opto 3		PT3d_Opto 4
	Rats	Conditions	AVG S1-S3	AVG S4-S6	AVG S7-S9	AVG S10-S12	AVG S13-S15	AVG S16-S18	S19	AVG S20-22	AVG S23-25	S26	AVG S27-29	S30	AVG S31-33	AVG S34-36	S37	AVG S38-40	S41	AVG S42-44	S45	AVG S46-48	S49
	H2102	TdTomato	2.33333	0.333333	1.66667	1.33333	1.33333	2		0.666667	0.666667		1		0.333333	2.33333		2		1.33333		0.666667
	H2103	Chrimson	1.33333	1	2	1.66667	1.33333	1.33333		3	1		2		2.33333	2.33333		2.33333		1		1
	H2105	Chrimson	2.33333	3.33333	0.333333	2.33333	2.33333	1.33333		2.33333	1		1.66667		1	0.666667		0.666667		1.33333		0.333333
	H2106	TdTomato	0.666667	0	0.666667	1	0.666667	0.333333		0	0.333333		0.333333		0.333333	0.333333		0.333333		1		1.33333
	H2108	TdTomato	1.33333	2	1	1	2	0.666667		0	0.666667		2		0.333333	1.33333		0.666667		0.666667		0.333333
	H2110	Chrimson	2.33333	2.33333	0.666667	2	2	1		1.33333	0		1		0.666667	0.333333		0.333333		0.333333		0.666667
	H2112	Chrimson	2	2	2.33333	1	1.33333	2.33333		1.66667	0.666667		1.33333		1	0.333333		1.33333		1.33333		1.66667
	H2114	Chrimson	1	0.333333	0.666667	0.666667	2.66667	2		1.66667	1		0.666667		1	2		0.666667		1		2.33333
	H2115	Chrimson	2.33333	2	2.66667	1.66667	2.66667	1.66667		1.33333	2		2.33333		2.33333	2.33333		2.33333		1.66667		3.33333
	H2118	TdTomato	1.33333	1	1.33333	2	2	1.66667		1.66667	1.66667		1.33333		1	1		0.333333		2.33333		1
	H2120	Chrimson	0.333333	1	1	1.33333	1.66667	1.66667		1.66667	2.33333		1		1.33333	2.33333		2.33333		2		1.33333
	H2122	TdTomato	2	2	1	1	3	1		1.66667	1		1.33333		0.666667	1.66667		1		0.666667		3
	H2124	Chrimson	2.33333	1.33333	1	1.66667	1	0.333333		2.33333	1		0.666667		1	1.33333		1.66667		0.666667		0.333333
	H2125	Chrimson	1.33333	2.66667	2	1.66667	3.33333	1.66667		1.66667	1		1.33333		1.33333	2		0.666667		1.33333		1
	No. of errors		1.64286	1.52381	1.30952	1.45238	1.95238	1.35714		1.5	1.02381		1.28571		1.04762	1.45238		1.19048		1.19048		1.30952
	% correct		58.9286	61.9048	67.2619	63.6905	51.1905	66.0714		62.5	74.4048		67.8571		73.8095	63.6905		70.2381		70.2381		67.2619
	SEM		0.183123	0.258469	0.189673	0.128897	0.209241	0.165617		0.22306	0.165617		0.151739		0.170674	0.214286		0.211727		0.147069		0.257878
	%SEM		4.57807	6.46172	4.74183	3.22242	5.23101	4.14042		5.5765	4.14042		3.79346		4.26685	5.35714		5.29317		3.67671		6.44694
	AVG every 3 Sessions (including S1) - Averages + PTs ONLY						AN Checked
	Chrimson ONLY
	H2100 first choice correct or not: 1st pellet in retrieval trial
	Conditions
	Date (Day)
	Conditions								PT1			PT2a_30 min & 24 hr		PT2b_30 min & 24 hr			PT3a_Opto 1		PT3b_Opto 2		PT3c_Opto 3		PT3d_Opto 4
	Rats	Conditions	AVG S1-S3	AVG S4-S6	AVG S7-S9	AVG S10-S12	AVG S13-S15	AVG S16-S18	S19	AVG S20-22	AVG S23-25	S26	AVG S27-29	S30	AVG S31-33	AVG S34-36	S37	AVG S38-40	S41	AVG S42-44	S45	AVG S46-48	S49
	H2103	Chrimson	1.33333	1	2	1.66667	1.33333	1.33333	1	3	1	1	2	0	2.33333	2.33333	3	2.33333	0	1	0	1	0
	H2105	Chrimson	2.33333	3.33333	0.333333	2.33333	2.33333	1.33333	0	2.33333	1	3	1.66667	0	1	0.666667	1	0.666667	3.5	1.33333	3.5	0.333333	0
	H2110	Chrimson	2.33333	2.33333	0.666667	2	2	1	0	1.33333	0	1	1	1	0.666667	0.333333	0	0.333333	0	0.333333	0	0.666667	2
	H2112	Chrimson	2	2	2.33333	1	1.33333	2.33333	1	1.66667	0.666667	0	1.33333	1	1	0.333333	0	1.33333	2	1.33333	1	1.66667	2
	H2114	Chrimson	1	0.333333	0.666667	0.666667	2.66667	2	2	1.66667	1	0	0.666667	0	1	2	0	0.666667	2	1	0	2.33333	2
	H2115	Chrimson	2.33333	2	2.66667	1.66667	2.66667	1.66667	3	1.33333	2	2	2.33333	1	2.33333	2.33333	3	2.33333	3	1.66667	0	3.33333	2
	H2120	Chrimson	0.333333	1	1	1.33333	1.66667	1.66667	0	1.66667	2.33333	2	1	3	1.33333	2.33333	4	2.33333	2	2	2	1.33333	2
	H2124	Chrimson	2.33333	1.33333	1	1.66667	1	0.333333	1	2.33333	1	1	0.666667	2	1	1.33333	2	1.66667	1	0.666667	1	0.333333	2
	H2125	Chrimson	1.33333	2.66667	2	1.66667	3.33333	1.66667	0	1.66667	1	1	1.33333	2	1.33333	2	2	0.666667	2	1.33333	1	1	3
	No. of errors		1.7037	1.77778	1.40741	1.55556	2.03704	1.48148	0.888889	1.88889	1.11111	1.22222	1.33333	1.11111	1.33333	1.51852	1.66667	1.37037	1.72222	1.18519	0.944444	1.33333	1.66667
	% correct		57.4074	55.5556	64.8148	61.1111	49.0741	62.963	77.7778	52.7778	72.2222	69.4444	66.6667	72.2222	66.6667	62.037	58.3333	65.7407	56.9444	70.3704	76.3889	66.6667	58.3333
	SEM		0.244977	0.31427	0.282066	0.166667	0.257267	0.193339	0.351364	0.184257	0.229061	0.323942	0.19245	0.351364	0.200308	0.289269	0.5	0.274674	0.400617	0.167692	0.394796	0.328671	0.333333
	%SEM		6.12442	7.85674	7.05164	4.16667	6.43169	4.83348	8.7841	4.60642	5.72654	8.09854	4.81125	8.7841	5.00771	7.23171	12.5	6.86685	10.0154	4.19231	9.86991	8.21678	8.33333
	AVG every 3 Sessions (including S1) - Averages + PTs ONLY
	Chrimson ONLY						AN Checked
	Performance Index (PI; %) ONLY
	H2100 first choice correct or not: 1st pellet in retrieval trial
	Conditions
	Date (Day)																									Training Sessions Only		Training Sessions Only		Training Sessions Only
	Conditions								PT1			PT2a_30 min & 24 hr		PT2b_30 min & 24 hr			PT3a_Opto 1		PT3b_Opto 2		PT3c_Opto 3		PT3d_Opto 4
	Rats	Conditions	AVG S1-S3	AVG S4-S6	AVG S7-S9	AVG S10-S12	AVG S13-S15	AVG S16-S18	S19	AVG S20-22	AVG S23-25	S26	AVG S27-29	S30	AVG S31-33	AVG S34-36	S37	AVG S38-40	S41	AVG S42-44	S45	AVG S46-48	S49			AVG S1-S48		AVG S1-S29		AVG S31-S48
	H2103	Chrimson	66.6667	75	50	58.3333	66.6667	66.6667	75	25	75	75	50	100	41.6667	41.6667	25	41.6667	100	75	100	75	100			57.7381		59.2593		55
	H2105	Chrimson	41.6667	16.6667	91.6667	41.6667	41.6667	66.6667	100	41.6667	75	25	58.3333	100	75	83.3333	75	83.3333	12.5	66.6667	12.5	91.6667	100			62.5		52.7778		80
	H2110	Chrimson	41.6667	41.6667	83.3333	50	50	75	100	66.6667	100	75	75	75	83.3333	91.6667	100	91.6667	100	91.6667	100	83.3333	50			73.2143		64.8148		88.3333
	H2112	Chrimson	50	50	41.6667	75	66.6667	41.6667	75	58.3333	83.3333	100	66.6667	75	75	91.6667	100	66.6667	50	66.6667	75	58.3333	50			63.6905		59.2593		71.6667
	H2114	Chrimson	75	91.6667	83.3333	83.3333	33.3333	50	50	58.3333	75	100	83.3333	100	75	50	100	83.3333	50	75	100	41.6667	50			68.4524		70.3704		65
	H2115	Chrimson	41.6667	50	33.3333	58.3333	33.3333	58.3333	25	66.6667	50	50	41.6667	75	41.6667	41.6667	25	41.6667	25	58.3333	100	16.6667	50			45.2381		48.1481		40
	H2120	Chrimson	91.6667	75	75	66.6667	58.3333	58.3333	100	58.3333	41.6667	50	75	25	66.6667	41.6667	0	41.6667	50	50	50	66.6667	50			61.9048		66.6667		53.3333
	H2124	Chrimson	41.6667	66.6667	75	58.3333	75	91.6667	75	41.6667	75	75	83.3333	50	75	66.6667	50	58.3333	75	83.3333	75	91.6667	50			70.2381		67.5926		75
	H2125	Chrimson	66.6667	33.3333	50	58.3333	16.6667	58.3333	100	58.3333	75	75	66.6667	50	66.6667	50	50	83.3333	50	66.6667	75	75	25			58.9286		53.7037		68.3333
	Performance Index (%)		57.4074	55.5556	64.8148	61.1111	49.0741	62.963	77.7778	52.7778	72.2222	69.4444	66.6667	72.2222	66.6667	62.037	58.3333	65.7407	56.9444	70.3704	76.3889	66.6667	58.3333			62.4339		60.2881		66.2963
	SEM (%)		6.12442	7.85674	7.05164	4.16667	6.43169	4.83348	8.7841	4.60642	5.72654	8.09854	4.81125	8.7841	5.00771	7.23171	12.5	6.86685	10.0154	4.19231	9.86991	8.21678	8.33333			2.75187		2.54253		4.95954
	AVG every 3 Sessions (including S1) - Averages + PTs ONLY						AN Checked
	tdTomato ONLY
	H2100 first choice correct or not: 1st pellet in retrieval trial
	Conditions
	Date (Day)
	Conditions								PT1			PT2a_30 min & 24 hr		PT2b_30 min & 24 hr			PT3a_Opto 1		PT3b_Opto 2		PT3c_Opto 3		PT3d_Opto 4
	Rats	Conditions	AVG S1-S3	AVG S4-S6	AVG S7-S9	AVG S10-S12	AVG S13-S15	AVG S16-S18	S19	AVG S20-22	AVG S23-25	S26	AVG S27-29	S30	AVG S31-33	AVG S34-36	S37	AVG S38-40	S41	AVG S42-44	S45	AVG S46-48	S49
	H2102	TdTomato	2.33333	0.333333	1.66667	1.33333	1.33333	2	0	0.666667	0.666667	1	1	1	0.333333	2.33333	1	2	0	1.33333	1	0.666667	0
	H2106	TdTomato	0.666667	0	0.666667	1	0.666667	0.333333	0	0	0.333333	0	0.333333	0	0.333333	0.333333	1	0.333333	3.5	1	2	1.33333	0
	H2108	TdTomato	1.33333	2	1	1	2	0.666667	1	0	0.666667	2	2	0	0.333333	1.33333	0	0.666667	3.5	0.666667	3.5	0.333333	2
	H2118	TdTomato	1.33333	1	1.33333	2	2	1.66667	0	1.66667	1.66667	2	1.33333	1	1	1	0	0.333333	0	2.33333	2	1	1
	H2122	TdTomato	2	2	1	1	3	1	2	1.66667	1	4	1.33333	3	0.666667	1.66667	1	1	3	0.666667	2	3	2
	No. of errors		1.53333	1.06667	1.13333	1.26667	1.8	1.13333	0.6	0.8	0.866667	1.8	1.2	1	0.533333	1.33333	0.6	0.866667	2	1.2	2.1	1.26667	1
	% correct		61.6667	73.3333	71.6667	68.3333	55	71.6667	85	80	78.3333	55	70	75	86.6667	66.6667	85	78.3333	50	70	47.5	68.3333	75
	SEM		0.290593	0.413656	0.169967	0.194365	0.38873	0.309121	0.4	0.374166	0.226078	0.663325	0.270801	0.547723	0.133333	0.333333	0.244949	0.309121	0.821584	0.309121	0.4	0.46428	0.447214
	%SEM		7.26483	10.3414	4.24918	4.85913	9.71825	7.72802	10	9.35414	5.65194	16.5831	6.77003	13.6931	3.33333	8.33333	6.12372	7.72802	20.5396	7.72802	10	11.607	11.1803
	AVG every 3 Sessions (including S1) - Averages + PTs ONLY
	tdTomato ONLY						AN Checked
	Performance Index (PI; %) ONLY
	H2100 first choice correct or not: 1st pellet in retrieval trial
	Conditions
	Date (Day)																									Training Sessions Only		Training Sessions Only		Training Sessions Only
	Conditions								PT1			PT2a_30 min & 24 hr		PT2b_30 min & 24 hr			PT3a_Opto 1		PT3b_Opto 2		PT3c_Opto 3		PT3d_Opto 4
	Rats	Conditions	AVG S1-S3	AVG S4-S6	AVG S7-S9	AVG S10-S12	AVG S13-S15	AVG S16-S18	S19	AVG S20-22	AVG S23-25	S26	AVG S27-29	S30	AVG S31-33	AVG S34-36	S37	AVG S38-40	S41	AVG S42-44	S45	AVG S46-48	S49			AVG S1-S48		AVG S1-S29		AVG S31-S48
	H2102	TdTomato	41.6667	91.6667	58.3333	66.6667	66.6667	50	100	83.3333	83.3333	75	75	75	91.6667	41.6667	75	50	100	66.6667	75	83.3333	100			67.8571		68.5185		66.6667
	H2106	TdTomato	83.3333	100	83.3333	75	83.3333	91.6667	100	100	91.6667	100	91.6667	100	91.6667	91.6667	75	91.6667	12.5	75	50	66.6667	100			86.9048		88.8889		83.3333
	H2108	TdTomato	66.6667	50	75	75	50	83.3333	75	100	83.3333	50	50	100	91.6667	66.6667	100	83.3333	12.5	83.3333	12.5	91.6667	50			75		70.3704		83.3333
	H2118	TdTomato	66.6667	75	66.6667	50	50	58.3333	100	58.3333	58.3333	50	66.6667	75	75	75	100	91.6667	100	41.6667	50	75	75			64.881		61.1111		71.6667
	H2122	TdTomato	50	50	75	75	25	75	50	58.3333	75	0	66.6667	25	83.3333	58.3333	75	75	25	83.3333	50	25	50			62.5		61.1111		65
	Performance Index (%)		61.6667	73.3333	71.6667	68.3333	55	71.6667	85	80	78.3333	55	70	75	86.6667	66.6667	85	78.3333	50	70	47.5	68.3333	75			71.4286		70		74
	SEM (%)		7.26483	10.3414	4.24918	4.85913	9.71825	7.72802	10	9.35414	5.65194	16.5831	6.77003	13.6931	3.33333	8.33333	6.12372	7.72802	20.5396	7.72802	10	11.607	11.1803			4.40235		5.08501		3.96513
[truncated: 26 more columns]

## Sheet: Fig 1C-PT
FIGURE 1C	Everyday memory task		PT2 30min vs 24 hr
	Probe trial 2a (30min or 24 hr)																								1
	1 sample, 2 pellets/trial; 2 trials, 5 SWs for Probe							1					2
	30-45 min or 24 hr after Encoding Phase																			2				3
	60 or 120s sec starting from when the rats start to dig at a well														E
	Startbox: East												3								4
	Date: 27& 28 August 2019										4
	Experimenter: Dorothy								5															5
	Raw data																					S
		S26 Probe Trial 2a
		120s cut off time							Dig Time
		Rats	Conditions	Groups	Correct		Errors	%	1	2	3	4	5	Correct	Incorrect	Total time	Correct %	Incorrect %
		H2102	30 min	TdTomato	4	Middle	1	75	0	3.8	9.2	16	1.2	16	14.2	30.2	52.9801	11.755
		H2103	30 min	Chrimson	5	Far	1	75	2.6	7.2	1.5	9.5	5.1	5.1	20.8	25.9	19.6911	20.0772
		H2105	30 min	Chrimson	3	Near	3	25	0	0.7	5.6	1	1	5.6	2.7	8.3	67.4699	8.13253
		H2106	30 min	TdTomato	5	Far	0	100	0	5.8	0	0	9.2	9.2	5.8	15	61.3333	9.66667
		H2108	24 hr	TdTomato	3	Near	2	50	0	10.2	0	0	1	0	11.2	11.2	0	25
		H2110	30 min	Chrimson	4	Middle	1	75	2.3	0	0	7.1	0	7.1	2.3	9.4	75.5319	6.11702
		H2112	24 hr	Chrimson	3	Near	0	100	7	7.1	2.5	0	9.6	2.5	23.7	26.2	9.54198	22.6145
		H2114	24 hr	Chrimson	1	Far	0	100	6.6	15.9	0	0	1.2	6.6	17.1	23.7	27.8481	18.038
		Mean					1	75						6.5125	12.225	18.7375	39.2996	15.1751
		SEM					0.377964	9.44911						1.68464	2.87984	3.07617	10.1106	2.52766
		S30 Probe Trial 2b
		120s cut off time							Dig Time
		Rats	Conditions	Groups	Correct		Errors	%	1	2	3	4	5	Correct	Incorrect	Total time	Correct %	Incorrect %
		H2102	24 hr (2b)	TdTomato	4	Near	1	75	0	13.6	0	4.9	11.4	4.9	25	29.9	16.388	20.903
		H2103	24 hr (2b)	Chrimson	5	Near	0	100	4.6	14.5	21.7	0.8	4.1	4.1	41.6	45.7	8.97155	22.7571
		H2105	24 hr (2b)	Chrimson	2	Far	0	100	0	3	0	0.4	2.6	3	3	6	50	12.5
		H2106	24 hr (2b)	TdTomato	2	Far	0	100	0	27.3	0	0	0	27.3	0	27.3	100	0
		H2108	30 min (2b)	TdTomato	3	Far	0	100	8.2	0	11.2	0	0	11.2	8.2	19.4	57.732	10.567
		H2110	24 hr (2b)	Chrimson	4	Near	1	75	0	5.3	0	11.1	4.3	11.1	9.6	20.7	53.6232	11.5942
		H2112	30 min (2b)	Chrimson	3	Far	1	75	1	2.8	19.4	8.9	10	19.4	22.7	42.1	46.0808	13.4798
		H2114	30 min (2b)	Chrimson	4	Near	0	100	0	0	2.1	5.6	0	5.6	2.1	7.7	72.7273	6.81818
		Mean					0.375	90.625						10.825	14.025	24.85	50.6903	12.3274
		SEM					0.182981	4.57453						3.02972	5.12357	5.1063	10.2766	2.56915
		S26 Probe Trial 2a
		120s cut off time							Dig Time
		Rats	Conditions	Groups	Correct		Errors	%	1	2	3	4	5	Correct	Incorrect	Total time	Correct %	Incorrect %
	Batch 2_2a	H2115	30 min	Chrimson	4	Middle	2	50	2.4	18.9	5.7	23.5	2.6	23.5	29.6	53.1	44.2561	13.936
	Batch 2_2a	H2118	30 min	TdTomato	1	Far	2	50	15.2	3.7	4.5	2.4	2.2	15.2	12.8	28	54.2857	11.4286
	Batch 2_2a	H2120	24 hr	Chrimson	5	Far	2	50	7.2	12.2	5.2	0	5.8	5.8	24.6	30.4	19.0789	20.2303
	Batch 2_2a	H2122	24 hr	TdTomato	5	Far	4	0	2.4	3.3	4.5	1	2.7	2.7	11.2	13.9	19.4245	20.1439
	Batch 2_2a	H2124	30 min	Chrimson	1	Far	1	75	25.4	12.4	1.6	0.8	8.4	25.4	23.2	48.6	52.2634	11.9342
	Batch 2_2a	H2125	24 hr	Chrimson	4	Middle	1	75	9.7	10	5.8	9.3	5.5	9.3	31	40.3	23.0769	19.2308
		Mean					2	50						13.65	22.0667	35.7167	35.3976	16.1506
		SEM					0.447214	11.1803						3.82071	3.40692	5.92438	6.81402	1.70351
		S26 Probe Trial 2b
		120s cut off time							Dig Time
		Rats	Conditions	Groups	Correct		Errors	%	1	2	3	4	5	Correct	Incorrect	Total time	Correct %	Incorrect %
	Batch 2_2b	H2115	24 hr	Chrimson	3	Far	1	75	0	2.6	8.9	4.4	11	8.9	18	26.9	33.0855	16.7286
	Batch 2_2b	H2118	24 hr	TdTomato	4	Near	1	75	2.2	2.7	5.1	2.3	17.1	2.3	27.1	29.4	7.82313	23.0442
	Batch 2_2b	H2120	30 min	Chrimson	2	Far	3	25	0	25.4	9.3	6	2	25.4	17.3	42.7	59.4848	10.1288
	Batch 2_2b	H2122	30 min	TdTomato	3	Far	3	25	2.2	2.3	5	2.7	2.6	5	9.8	14.8	33.7838	16.5541
	Batch 2_2b	H2124	24 hr	Chrimson	2	Far	2	50	0	9.4	10.6	6.2	16.7	9.4	33.5	42.9	21.9114	19.5221
	Batch 2_2b	H2125	30 min	Chrimson	4	Near	2	50	10.6	10	13.9	11.5	3.8	11.5	38.3	49.8	23.0924	19.2269
		Mean					2	50						10.4167	24	34.4167	29.8635	17.5341
		SEM					0.365148	9.12871						3.28749	4.42297	5.30317	7.06643	1.76661
		120s cut off time			AN Checked				Dig Time
		Rats	Conditions	Groups	Correct		Errors	%	1	2	3	4	5	Correct	Incorrect	Total time	Correct %	Incorrect %
		H2102	30 min	TdTomato	4	Middle	1	75	0	3.8	9.2	16	1.2	16	14.2	30.2	52.9801	11.755
		H2103	30 min	Chrimson	5	Far	1	75	2.6	7.2	1.5	9.5	5.1	5.1	20.8	25.9	19.6911	20.0772
		H2105	30 min	Chrimson	3	Near	3	25	0	0.7	5.6	1	1	5.6	2.7	8.3	67.4699	8.13253
		H2106	30 min	TdTomato	5	Far	0	100	0	5.8	0	0	9.2	9.2	5.8	15	61.3333	9.66667
		H2108	30 min (2b)	TdTomato	3	Far	0	100	8.2	0	11.2	0	0	11.2	8.2	19.4	57.732	10.567
		H2110	30 min	Chrimson	4	Middle	1	75	2.3	0	0	7.1	0	7.1	2.3	9.4	75.5319	6.11702																										SPSS
		H2112	30 min (2b)	Chrimson	3	Far	1	75	1	2.8	19.4	8.9	10	19.4	22.7	42.1	46.0808	13.4798														SPSS												2-way RM ANOVA (All Animals)
		H2114	30 min (2b)	Chrimson	4	Near	0	100	0	0	2.1	5.6	0	5.6	2.1	7.7	72.7273	6.81818														1-sample t-test												120s
		H2115	30 min	Chrimson	4	Middle	2	50	2.4	18.9	5.7	23.5	2.6	23.5	29.6	53.1	44.2561	13.936														120s
		H2118	30 min	TdTomato	1	Far	2	50	15.2	3.7	4.5	2.4	2.2	15.2	12.8	28	54.2857	11.4286																										Within-Subjects Factors
		H2120	30 min (2b)	Chrimson	2	Far	3	25	0	25.4	9.3	6	2	25.4	17.3	42.7	59.4848	10.1288														One-Sample Statistics												Measure:	percentage_digtime
		H2122	30 min (2b)	TdTomato	3	Far	3	25	2.2	2.3	5	2.7	2.6	5	9.8	14.8	33.7838	16.5541															N	Mean	Std. Deviation	Std. Error Mean								Delay		Dependent Variable
		H2124	30 min	Chrimson	1	Far	1	75	25.4	12.4	1.6	0.8	8.4	25.4	23.2	48.6	52.2634	11.9342														PT2_30min_Correct	14	51.4786	16.888	4.51351								1	1	PT2_30min_Correct
		H2125	30 min (2b)	Chrimson	4	Near	2	50	10.6	10	13.9	11.5	3.8	11.5	38.3	49.8	23.0924	19.2269														PT2_30min_Incorrect	14	12.1307	4.22195	1.12836									2	PT2_30min_Incorrect
		Mean					1.42857	64.2857						13.2286	14.9857	28.2143	51.4795	12.1301														PT2_24hr_Correct	14	27.9121	25.7108	6.87151								2	1	PT2_24hr_Correct
		SEM					0.291157	7.27892						2.04685	2.93135	4.39559	4.5134	1.12835														PT2_24hr_Incorrect	14	18.0207	6.42737	1.71779									2	PT2_24hr_Incorrect
																																One-Sample Test												Descriptive Statistics
		120s cut off time			AN Checked				Dig Time																								Test Value = 20												Mean	Std. Deviation	N
		Rats	Conditions	Groups	Correct		Errors	%	1	2	3	4	5	Correct	Incorrect	Total time	Correct %	Incorrect %															t	df	Sig. (2-tailed)	Mean Difference	95% Confidence Interval of the Difference							PT2_30min_Correct	51.4786	16.888	14
		H2102	24 hr (2b)	TdTomato	4	Near	1	75	0	13.6	0	4.9	11.4	4.9	25	29.9	16.388	20.903																			Lower	Upper						PT2_30min_Incorrect	12.1307	4.22195	14
		H2103	24 hr (2b)	Chrimson	5	Near	0	100	4.6	14.5	21.7	0.8	4.1	4.1	41.6	45.7	8.97155	22.7571														PT2_30min_Correct	6.9743	13	9.70692e-06	31.4786	21.7277	41.2294						PT2_24hr_Correct	27.9121	25.7108	14
		H2105	24 hr (2b)	Chrimson	2	Far	0	100	0	3	0	0.4	2.6	3	3	6	50	12.5														PT2_30min_Incorrect	-6.97407	13	9.71034e-06	-7.86929	-10.307	-5.4316						PT2_24hr_Incorrect	18.0207	6.42737	14
		H2106	24 hr (2b)	TdTomato	2	Far	0	100	0	27.3	0	0	0	27.3	0	27.3	100	0														PT2_24hr_Correct	1.15144	13	0.270288	7.91214	-6.93286	22.7571
		H2108	24 hr	TdTomato	3	Near	2	50	0	10.2	0	0	1	0	11.2	11.2	0	25														PT2_24hr_Incorrect	-1.15223	13	0.269975	-1.97929	-5.69034	1.73177
		H2110	24 hr (2b)	Chrimson	4	Near	1	75	0	5.3	0	11.1	4.3	11.1	9.6	20.7	53.6232	11.5942
		H2112	24 hr	Chrimson	3	Near	0	100	7	7.1	2.5	0	9.6	2.5	23.7	26.2	9.54198	22.6145
		H2114	24 hr	Chrimson	1	Far	0	100	6.6	15.9	0	0	1.2	6.6	17.1	23.7	27.8481	18.038
		H2115	24 hr (2b)	Chrimson	3	Far	1	75	0	2.6	8.9	4.4	11	8.9	18	26.9	33.0855	16.7286
		H2118	24 hr (2b)	TdTomato	4	Near	1	75	2.2	2.7	5.1	2.3	17.1	2.3	27.1	29.4	7.82313	23.0442
		H2120	24 hr	Chrimson	5	Far	2	50	7.2	12.2	5.2	0	5.8	5.8	24.6	30.4	19.0789	20.2303
		H2122	24 hr	TdTomato	5	Far	4	0	2.4	3.3	4.5	1	2.7	2.7	11.2	13.9	19.4245	20.1439
		H2124	24 hr (2b)	Chrimson	2	Far	2	50	0	9.4	10.6	6.2	16.7	9.4	33.5	42.9	21.9114	19.5221
		H2125	24 hr	Chrimson	4	Middle	1	75	9.7	10	5.8	9.3	5.5	9.3	31	40.3	23.0769	19.2308
		Mean					1.07143	73.2143						6.99286	19.7571	26.75	27.9124	18.0219
		SEM					0.304982	7.62455						1.79102	3.1828	3.07222	6.87146	1.71786
		120s cut off time			AN Checked				Dig Time
		Rats	Conditions	Groups	Correct		Errors	%	1	2	3	4	5	Correct	Incorrect	Total time	Correct %	Incorrect %								SPSS
		H2103	30 min	Chrimson	5	Far	1	75	2.6	7.2	1.5	9.5	5.1	5.1	20.8	25.9	19.6911	20.0772	Bad							Mixed ANOVA
		H2105	30 min	Chrimson	3	Near	3	25	0	0.7	5.6	1	1	5.6	2.7	8.3	67.4699	8.13253	Good							120s
		H2110	30 min	Chrimson	4	Middle	1	75	2.3	0	0	7.1	0	7.1	2.3	9.4	75.5319	6.11702	Good
		H2112	30 min (2b)	Chrimson	3	Far	1	75	1	2.8	19.4	8.9	10	19.4	22.7	42.1	46.0808	13.4798	Good							Within-Subjects Factors									Mauchly's Test of Sphericitya													Pairwise Comparisons
		H2114	30 min (2b)	Chrimson	4	Near	0	100	0	0	2.1	5.6	0	5.6	2.1	7.7	72.7273	6.81818	Good							Measure:	percentage_digtime								Measure:	percentage_digtime												Measure:	percentage_digtime
		H2115	30 min	Chrimson	4	Middle	2	50	2.4	18.9	5.7	23.5	2.6	23.5	29.6	53.1	44.2561	13.936	Good							Sandwell	Dependent Variable								Within Subjects Effect	Mauchly's W	Approx. Chi-Square	df	Sig.	Epsilonb								Genotype
		H2120	30 min (2b)	Chrimson	2	Far	3	25	0	25.4	9.3	6	2	25.4	17.3	42.7	59.4848	10.1288	Good							1	Correct_30min													Greenhouse-Geisser	Huynh-Feldt	Lower-bound
		H2124	30 min	Chrimson	1	Far	1	75	25.4	12.4	1.6	0.8	8.4	25.4	23.2	48.6	52.2634	11.9342	Good							2	Incorrect_30min								Sandwell	1	0	0		1	1	1						Chrimson	1
		H2125	30 min (2b)	Chrimson	4	Near	2	50	10.6	10	13.9	11.5	3.8	11.5	38.3	49.8	23.0924	19.2269	Bad																Tests the null hypothesis that the error covariance matrix of the orthonormalized transformed dependent variables is proportional to an identity matrix.														2
		Mean					1.55556	61.1111						14.2889	17.6667	31.9556	51.1775	12.2056								Between-Subjects Factors									a. Design: Intercept + Genotype Within Subjects Design: Sandwell													tdTomato	1
		SEM					0.337931	8.44828						3.01102	4.30842	6.40556	6.71566	1.67892										Value Label	N						b. May be used to adjust the degrees of freedom for the averaged tests of significance. Corrected tests are displayed in the Tests of Within-Subjects Effects table.														2
																										Genotype	1.00	Chrimson	9																			Based on estimated marginal means
																											2.00	tdTomato	5						Tests of Within-Subjects Effects													*. The mean difference is significant at the .05 level.
		120s cut off time			AN Checked				Dig Time																										Measure:	percentage_digtime												b. Adjustment for multiple comparisons: Bonferroni.
		Rats	Conditions	Groups	Correct		Errors	%	1	2	3	4	5	Correct	Incorrect	Total time	Correct %	Incorrect %								Descriptive Statistics									Source		Type III Sum of Squares	df	Mean Square	F	Sig.	Partial Eta Squared	Noncent. Parameter	Observed Powera
		H2102	30 min	TdTomato	4	Middle	1	75	0	3.8	9.2	16	1.2	16	14.2	30.2	52.9801	11.755	Good							Genotype		Mean	Std. Deviation		N				Sandwell	Sphericity Assumed	10029.7	1	10029.7	41.5767	3.1697e-05	0.776022	41.5767	0.999955				Pairwise Comparisons
		H2106	30 min	TdTomato	5	Far	0	100	0	5.8	0	0	9.2	9.2	5.8	15	61.3333	9.66667	Good							Correct_30min	Chrimson	51.1767	20.1473		9					Greenhouse-Geisser	10029.7	1	10029.7	41.5767	3.1697e-05	0.776022	41.5767	0.999955				Measure:	percentage_digtime
		H2108	30 min (2b)	TdTomato	3	Far	0	100	8.2	0	11.2	0	0	11.2	8.2	19.4	57.732	10.567	Good								tdTomato	52.022	10.7011		5					Huynh-Feldt	10029.7	1	10029.7	41.5767	3.1697e-05	0.776022	41.5767	0.999955				Sandwell
		H2118	30 min	TdTomato	1	Far	2	50	15.2	3.7	4.5	2.4	2.2	15.2	12.8	28	54.2857	11.4286	Good								Total	51.4786	16.888		14					Lower-bound	10029.7	1	10029.7	41.5767	3.1697e-05	0.776022	41.5767	0.999955
		H2122	30 min (2b)	TdTomato	3	Far	3	25	2.2	2.3	5	2.7	2.6	5	9.8	14.8	33.7838	16.5541	Good							Incorrect_30min	Chrimson	12.2067	5.03754		9				Sandwell * Genotype	Sphericity Assumed	1.79898	1	1.79898	0.00745743	0.932607	0.000621066	0.00745743	0.0507276				1	Chrimson
		Mean					1.2	70						11.32	10.16	21.48	52.023	11.9943									tdTomato	11.994	2.67224		5					Greenhouse-Geisser	1.79898	1	1.79898	0.00745743	0.932607	0.000621066	0.00745743	0.0507276					tdTomato
		SEM					0.583095	14.5774						2.01752	1.52105	3.23642	4.78529	1.19632									Total	12.1307	4.22195		14					Huynh-Feldt	1.79898	1	1.79898	0.00745743	0.932607	0.000621066	0.00745743	0.0507276				2	Chrimson
																																				Lower-bound	1.79898	1	1.79898	0.00745743	0.932607	0.000621066	0.00745743	0.0507276					tdTomato
																																			Error(Sandwell)	Sphericity Assumed	2894.8	12	241.233									Based on estimated marginal means
		120s cut off time			AN Checked				Dig Time																											Greenhouse-Geisser	2894.8	12	241.233									a. Adjustment for multiple comparisons: Bonferroni.
		Rats	Conditions	Groups	Correct		Errors	%	1	2	3	4	5	Correct	Incorrect	Total time	Correct %	Incorrect %																		Huynh-Feldt	2894.8	12	241.233
		H2103	24 hr (2b)	Chrimson	5	Near	0	100	4.6	14.5	21.7	0.8	4.1	4.1	41.6	45.7	8.97155	22.7571	Bad																	Lower-bound	2894.8	12	241.233
		H2105	24 hr (2b)	Chrimson	2	Far	0	100	0	3	0	0.4	2.6	3	3	6	50	12.5	Good	24hr is high, but 30 min is slightly higher															a. Computed using alpha = .05
		H2110	24 hr (2b)	Chrimson	4	Near	1	75	0	5.3	0	11.1	4.3	11.1	9.6	20.7	53.6232	11.5942	Good	24hr is high, but 30 min is slightly higher
		H2112	24 hr	Chrimson	3	Near	0	100	7	7.1	2.5	0	9.6	2.5	23.7	26.2	9.54198	22.6145	Bad
		H2114	24 hr	Chrimson	1	Far	0	100	6.6	15.9	0	0	1.2	6.6	17.1	23.7	27.8481	18.038	Bad
		H2115	24 hr (2b)	Chrimson	3	Far	1	75	0	2.6	8.9	4.4	11	8.9	18	26.9	33.0855	16.7286
		H2120	24 hr	Chrimson	5	Far	2	50	7.2	12.2	5.2	0	5.8	5.8	24.6	30.4	19.0789	20.2303
		H2124	24 hr (2b)	Chrimson	2	Far	2	50	0	9.4	10.6	6.2	16.7	9.4	33.5	42.9	21.9114	19.5221
		H2125	24 hr	Chrimson	4	Middle	1	75	9.7	10	5.8	9.3	5.5	9.3	31	40.3	23.0769	19.2308
		Mean					0.777778	80.5556						6.74444	22.4556	29.2	27.4597	18.1351
		SEM					0.277778	6.94444						1.03509	4.0138	4.14933	5.28031	1.32008
		120s cut off time			AN Checked				Dig Time
		Rats	Conditions	Groups	Correct		Errors	%	1	2	3	4	5	Correct	Incorrect	Total time	Correct %	Incorrect %
		H2102	24 hr (2b)	TdTomato	4	Near	1	75	0	13.6	0	4.9	11.4	4.9	25	29.9	16.388	20.903	Bad
		H2106	24 hr (2b)	TdTomato	2	Far	0	100	0	27.3	0	0	0	27.3	0	27.3	100	0	Good	24hr memory is better than 30min
		H2108	24 hr	TdTomato	3	Near	2	50	0	10.2	0	0	1	0	11.2	11.2	0	25	Bad
		H2118	24 hr (2b)	TdTomato	4	Near	1	75	2.2	2.7	5.1	2.3	17.1	2.3	27.1	29.4	7.82313	23.0442
		H2122	24 hr	TdTomato	5	Far	4	0	2.4	3.3	4.5	1	2.7	2.7	11.2	13.9	19.4245	20.1439
		Mean					1.6	60						7.44	14.9	22.34	28.7271	17.8182
		SEM					0.678233	16.9558						5.0255	5.0012	4.04309	18.1395	4.53488
[truncated: 6 more columns]

## Sheet: Fig 3D Control
	Hippocampal electrophysiological recordings in the HPC combined with optogenetic stimulation in LC
Condition 1	TH-Cre rats injected with ChrimsonR and light ON
Condition 2	TH-Cre rats injected with Control virus and light OFF
Condition 3	TH-Cre rats injected with ChrimsonR and light OFF
Condition 4	WT rats no virus - no light
						Condition	Rat ID	-50	-40	-30	-20	-10	0	10	20	30	40	50	60	70	80	90	100	110	120	130	140	150	160	170	180			-60-0 min	0-60 min	60-120 min	120-180 min				Tests of Between-Subjects Effects
						1	H2012	101.546	98.4972	98.6261	103.519	97.2938	100.517	118.396	118.107	131.774	119.267	126.328	98.414	129.551	121.999	121.662	132.191	140.879	126.549	115.381	129.029	140.197	138.073	158.419	177.863		H2012	100	118.714	128.805	143.16				Dependent Variable:	two_to_three_h
						1	H0664	95.7449	103.064	94.3729	99.6218	101.717	105.479	110.482	101.349	97.7783	113.482	125.89	126.295	129.528	135.787	129.46	122.076	119.78	127.222	128.564	116.661	115.092	109.544	105.044	119.965		H0664	100	112.546	127.309	115.812				Source	Type III Sum of Squares	df	Mean Square	F	Sig.
						1	H0672	97.2036	101.013	102.806	95.9612	99.8772	103.139	112.164	106.301	100.286	58.5416	82.2354	124.906	133.68	139.333	138.05	136.203	131.958	138.735	136.455	139.629	144.145	144.049	144.096	143.435		H0672	100	97.4057	136.327	141.968				Corrected Model	4066.664a	3	1355.55	12.3922	0.000101355
						1	H0674	97.928	100.753	100.118	99.3582	101.7	100.143	107.107	118.004	109.473	101.715	99.7526	100.485	101.219	110.047	127.917	126.582	124.142	119.137	125.07	128.717	129.133	130.082	121.227	109.991		H0674	100	106.089	118.174	124.037				Intercept	237847	1	237847	2174.35	4.63646e-21
						1	H0676	103.535	94.1572	97.7014	99.7871	98.8096	106.01	103.208	90.4822	109.665	107.838	105.775	130.13	127.602	130.415	116.269	125.762	125.67	112.99	115.237	120.533	112.956	107.379	100.495	100.387		H0676	100	107.85	123.118	109.498				group	4066.66	3	1355.55	12.3922	0.000101355
						1	H0679	91.5767	95.6699	105.246	100.215	103.034	104.259	105.091	100.392	101.837	102.081	108.954	110.805	131.736	132.378	130.232	129.965	129.147	123.877	120.298	127.637	146.43	151.558	152.817	153.32		H0679	100	104.86	129.556	142.01				Error	2078.36	19	109.388
						1	H0680	104.388	88.7188	102.544	94.2109	106.801	103.338	109.615	93.4612	100.787	101.314	105.28	128.76	132.963	136.581	117.53	107.997	127.937	134.633	135.241	136.527	129.858	130.498	132.434	127.506		H0680	100	106.536	126.273	132.011				Total	292012	23
						1	H2602	94.6475	98.4921	100.045	102.044	102.494	102.278	107.823	110.535	112.785	104.492	106.023	110.006	108.66	108.485	96.8997	119.446	119.536	123.672	124.024	120.964	123.742	118.426	115.868	119.5		H2602	100	108.61	112.783	120.421				Corrected Total	6145.03	22
						1	H2607	94.0887	101.33	104.41	104.515	99.1826	96.473	97.6408	95.113	90.5877	101.068	95.0905	105.153	126.448	126.206	117.919	120.105	118.005	109.577	115.725	128.621	126.071	125.077	119.892	122.902		H2607	100	97.4421	119.71	123.048				a. R Squared = .662 (Adjusted R Squared = .608)
							Mean	97.851	97.9661	100.652	99.9148	101.212	102.404	107.947	103.749	106.108	101.089	106.148	114.995	124.599	126.803	121.771	124.481	126.339	124.044	124	127.591	129.736	128.299	127.81	130.541		Mean	100	106.673	124.673	127.996
							SEM	1.47829	1.49168	1.15674	1.10149	0.940681	0.994246	1.94975	3.40622	3.94052	5.71653	4.62595	4.19865	3.8465	3.75866	3.93553	2.77641	2.4079	3.11814	2.73028	2.47871	3.98179	4.98588	6.83326	7.95598		SEM	0	2.23408	2.34785	4.12627				Multiple Comparisons
																																									Dependent Variable:	two_to_three_h
																																									Tukey HSD
					Control groups:																																				(I) group		Mean Difference (I-J)	Std. Error	Sig.	95% Confidence Interval
																																														Lower Bound	Upper Bound
						Condition	Rat ID	-50	-40	-30	-20	-10	0	10	20	30	40	50	60	70	80	90	100	110	120	130	140	150	160	170	180										ChRminus	lightOFF	3.56759	7.39553	0.962076	-17.2275	24.3627
						2	H688	97.817	103.101	98.9782	97.2806	102.905	99.9175	99.8373	97.6024	96.9726	99.0783	96.4935	96.0987	96.5081	97.0591	95.3668	97.1045	95.1365	94.552	93.3124	94.3549	91.7904	90.829	86.4751	87.7977		H688	100	97.6805	95.9545	90.7599					Main	-26.0957*	6.28499	0.0027887	-43.7681	-8.4233
						2	H689	106.16	107.245	106.343	100.022	97.2469	82.9831	81.5425	113.429	104.658	96.9867	104.281	121.908	107.717	113.44	113.317	122.779	127.163	132.516	142.063	127.913	121.554	119.559	102.367	96.2489		H689	100	103.801	119.489	118.284					WT	0.0221036	6.75116	1	-18.9611	19.0053
						2	H690	99.652	100.276	100.797	97.9303	101.065	100.28	104.517	101.933	102.298	103.097	102.743	106.532	104.7	105.168	107.419	109.787	109.675	112.433	111.785	111.907	111.794	111.247	108.241	101.754		H690	100	103.52	108.197	109.455				lightOFF	ChRminus	-3.56759	7.39553	0.962076	-24.3627	17.2275
						2	H693	97.9774	100.845	98.7954	101.956	102.395	98.031	103.338	100.454	103.916	101.043	100.775	97.8595	101.167	101.242	98.5885	95.6404	91.0575	94.4933	90.5697	91.7195	89.7999	89.8354	89.5191	83.1728		H693	100	101.231	97.0313	89.1027					Main	-29.6633*	6.28499	0.000790132	-47.3357	-11.9909
																																										WT	-3.54548	6.75116	0.951944	-22.5287	15.4377
							Mean	100.402	102.867	101.228	99.297	100.903	95.3029	97.3086	103.355	101.961	100.051	101.073	105.6	102.523	104.227	103.673	106.328	105.758	108.499	109.432	106.474	103.735	102.868	96.6506	92.2433		Mean	100	101.558	105.168	101.9				Main	ChRminus	26.0957*	6.28499	0.0027887	8.4233	43.7681
							SEM	1.9639	1.58191	1.76361	1.06173	1.27901	4.1361	5.34848	3.47627	1.73429	1.31009	1.68679	5.8949	2.41071	3.48881	4.10164	6.33712	8.17745	9.0507	11.853	8.43466	7.7424	7.43621	5.17538	4.16863		SEM	0	1.41485	5.51782	7.14949					lightOFF	29.6633*	6.28499	0.000790132	11.9909	47.3357
																																										WT	26.1178*	5.5123	0.000758603	10.6181	41.6176
																																									WT	ChRminus	-0.0221036	6.75116	1	-19.0053	18.9611
						Condition	Rat ID	-50	-40	-30	-20	-10	0	10	20	30	40	50	60	70	80	90	100	110	120	130	140	150	160	170	180											lightOFF	3.54548	6.75116	0.951944	-15.4377	22.5287
						3	H687	84.8284	101.137	99.0572	95.1957	110.959	108.822	94.786	109.756	101.613	97.9052	99.3382	99.1338	93.9267	98.3792	99.6529	103.377	102.301	100.938	93.0634	97.0128	100.974	92.5396	91.7328	95.9292		H687	100	100.422	99.7624	95.2086					Main	-26.1178*	5.5123	0.000758603	-41.6176	-10.6181
						3	H2608	99.3088	97.6068	89.1993	110.944	110.242	92.6992	96.8091	103.858	104.202	107.514	110.025	112.365	100.958	105.451	106.228	100.384	102.657	100.059	99.9816	100.472	103.058	106.497	114.881	100.801		H2608	100	105.796	102.623	104.282				Based on observed means. The error term is Mean Square(Error) = 109.388.
						3	H2622	96.5065	98.7384	100.197	101.815	101.639	101.105	102.269	105.461	106.561	106.777	105.355	110.861	109.085	110.037	109.747	106.629	107.144	103.556	103.642	103.123	99.5484	100.497	96.9183	93.5068		H2622	100	106.214	107.7	99.5392				*. The mean difference is significant at the 0.05 level.
						3	H2633	97.6976	96.9637	99.2825	102.722	102.805	100.529	103.533	101.5	100.503	97.7925	94.1531	82.9963	89.2752	89.8961	99.3186	102.066	107.691	107.551	102.749	101.079	96.5268	96.0475	87.5813	81.8254		H2633	100	96.7464	99.2997	94.3014
																																									two_to_three_h
							Mean	94.5853	98.6116	96.934	102.669	106.411	100.789	99.3493	105.144	103.22	102.497	102.218	101.339	98.3113	100.941	103.736	103.114	104.948	103.026	99.859	100.422	100.027	98.8952	97.7783	93.0157		Mean	100	102.295	102.346	98.3328				Tukey HSDa,b,c
							SEM	3.30261	0.918398	2.58997	3.22831	2.43477	3.29314	2.10763	1.73921	1.35689	2.68808	3.46566	6.79186	4.32013	4.39351	2.55798	1.32213	1.43192	1.6814	2.39547	1.26986	1.37118	3.01181	6.01226	4.02666		SEM	0	2.27136	1.9299	2.2887				group	N	Subset
																																											1	2
																																									lightOFF	4	98.3328
						Condition	Rat ID	-50	-40	-30	-20	-10	0	10	20	30	40	50	60	70	80	90	100	110	120	130	140	150	160	170	180										WT	6	101.878
						4	H683	100.141	97.3891	99.285	95.6597	101.29	106.236	104.959	97.6818	96.6675	95.1168	92.5778	95.6721	106.727	108.741	103.41	103.831	102.42	104.113	105.724	103.827	103.609	105.112	104.978	102.504		H683	100	97.1125	104.874	104.292				ChRminus	4	101.9
						4	H684	95.3949	100.439	102.215	100.977	100.233	100.741	102.182	101.688	99.6984	101.559	103.918	103.129	99.9452	98.7698	94.8122	95.2839	101.441	98.8988	98.8914	92.7045	92.2512	93.0324	92.2107	97.6957		H684	100	102.029	98.1919	94.4643				Main	9		127.996
						4	H2630	93.2236	96.9333	99.9486	99.6282	106.009	104.257	104.312	109.675	110.209	106.05	114.372	109.363	105.929	112.601	112.845	104.765	112.5	113.289	112.253	112.165	111.774	109.124	108.095	110.604		H2630	100	108.997	110.322	110.669				Sig.		0.946229	1
						4	H2629	98.3344	95.2598	95.9138	101.716	105.634	103.143	105.437	108.782	101.849	102.628	100.55	97.8893	93.7481	94.429	93.609	96.0489	93.0941	93.0975	89.3947	89.0567	94.1284	107.478	107.957	102.869		H2629	100	102.856	94.0044	98.4806				Means for groups in homogeneous subsets are displayed. Based on observed means. The error term is Mean Square(Error) = 109.388.
						4	H2625	94.6066	100.589	103.1	103.238	98.4452	100.021	101.4	102.913	101.652	101.322	98.1257	98.4229	95.9833	93.8855	94.939	100.012	104.799	107.397	107.051	110.716	107.13	101.169	103.742	102.141		H2625	100	100.639	99.5026	105.325				a. Uses Harmonic Mean Sample Size = 5.143.
						4	H2628	99.0795	97.4664	101.29	100.725	100.52	100.92	100.053	111.881	109.293	113.648	103.914	107.82	109.611	105.361	106.183	108.022	107.593	104.061	100.807	96.2566	78.6831	100.702	103.394	108.388		H2628	100	107.768	106.805	98.0383				b. The group sizes are unequal. The harmonic mean of the group sizes is used. Type I error levels are not guaranteed.
																																									c. Alpha = 0.05.
							Mean	96.7966	98.0128	100.292	100.324	102.022	102.553	103.057	105.437	103.228	103.387	102.243	102.049	101.991	102.298	100.966	101.327	103.641	103.476	102.354	100.788	97.9292	102.769	103.396	104.034		Mean	100	103.234	102.283	101.878
							SEM	1.1297	0.855485	1.04691	1.05284	1.26132	0.986194	0.883049	2.24534	2.20149	2.50974	2.97741	2.30278	2.60911	3.17381	3.17609	2.07377	2.66465	2.83481	3.23385	3.91894	4.91826	2.37829	2.38477	1.91121		SEM	0	1.82181	2.48183	2.42379
																																									One-Sample Statistics
					Control group mean		Mean	97.1948	99.5707	99.6001	100.701	102.956	99.9774	100.355	104.758	102.864	102.18	101.902	102.861	101.091	102.461	102.531	103.266	104.619	104.783	103.663	102.308	100.187	101.691	99.8637	97.517		Mean	100	102.487	103.125	100.872					N	Mean	Std. Deviation	Std. Error Mean
							SEM	1.25089	0.824774	1.02873	1.03796	1.06993	1.64824	1.66568	1.37441	1.06942	1.33331	1.56904	2.53855	1.72552	1.96364	1.82886	1.94999	2.40355	2.70918	3.53151	2.80436	2.91699	2.32744	2.41259	2.29641		SEM	0	1.02829	1.84302	2.20959				two_to_three_h	9	127.996	12.3788	4.12627
																																									One-Sample Test
																																										Test Value = 100
																																										t	df	Sig. (2-tailed)	Mean Difference	95% Confidence Interval of the Difference
																																														Lower	Upper
																																									two_to_three_h	6.78483	8	0.000139973	27.9961	18.4809	37.5113
																																									One-Sample Statistics
																																										N	Mean	Std. Deviation	Std. Error Mean
																																									two_to_three_h	4	101.9	14.299	7.14949
																																									One-Sample Test
																																										Test Value = 100
																																										t	df	Sig. (2-tailed)	Mean Difference	95% Confidence Interval of the Difference
																																														Lower	Upper
																																									two_to_three_h	0.265803	3	0.807611	1.90036	-20.8525	24.6532
																																									One-Sample Statistics
																																										N	Mean	Std. Deviation	Std. Error Mean
																																									two_to_three_h	4	98.3328	4.5774	2.2887
																																									One-Sample Test
																																										Test Value = 100
																																										t	df	Sig. (2-tailed)	Mean Difference	95% Confidence Interval of the Difference
																																														Lower	Upper
																																									two_to_three_h	-0.728461	3	0.519044	-1.66723	-8.9509	5.61644
																																									One-Sample Statistics
																																										N	Mean	Std. Deviation	Std. Error Mean
																																									two_to_three_h	6	101.878	5.93705	2.42379
																																									One-Sample Test
																																										Test Value = 100
																																										t	df	Sig. (2-tailed)	Mean Difference	95% Confidence Interval of the Difference
																																														Lower	Upper
																																									two_to_three_h	0.774923	5	0.473421	1.87825	-4.3523	8.10881

## Sheet: Fig 3E Drugs
	Condition 1	TH-Cre rats injected with ChrimsonR and light ON
	Condition 4	TH-Cre rats injected with ChrimsonR - SCH 23390 IP 1mg/ml + light ON
	Condition 5	TH-Cre rats injected with ChrimsonR - Propanolol IP 1mg/ml + light ON
						Condidtion	Rat ID	-50	-40	-30	-20	-10	0	10	20	30	40	50	60	70	80	90	100	110	120	130	140	150	160	170	180			-60-0 min	0-60 min	60-120 min	120-180 min					Tests of Between-Subjects Effects
						1	H2012	101.546	98.4972	98.6261	103.519	97.2938	100.517	118.396	118.107	131.774	119.267	126.328	98.414	129.551	121.999	121.662	132.191	140.879	126.549	115.381	129.029	140.197	138.073	158.419	177.863		H2012	100	118.714	128.805	143.16					Dependent Variable:	two_to_three_h
						1	H0664	95.7449	103.064	94.3729	99.6218	101.717	105.479	110.482	101.349	97.7783	113.482	125.89	126.295	129.528	135.787	129.46	122.076	119.78	127.222	128.564	116.661	115.092	109.544	105.044	119.965		H0664	100	112.546	127.309	115.812					Source	Type III Sum of Squares	df	Mean Square	F	Sig.
						1	H0672	97.2036	101.013	102.806	95.9612	99.8772	103.139	112.164	106.301	100.286	58.5416	82.2354	124.906	133.68	139.333	138.05	136.203	131.958	138.735	136.455	139.629	144.145	144.049	144.096	143.435		H0672	100	97.4057	136.327	141.968					Corrected Model	3701.872a	2	1850.94	12.6603	0.000505391
						1	H0674	97.928	100.753	100.118	99.3582	101.7	100.143	107.107	118.004	109.473	101.715	99.7526	100.485	101.219	110.047	127.917	126.582	124.142	119.137	125.07	128.717	129.133	130.082	121.227	109.991		H0674	100	106.089	118.174	124.037					Intercept	224360	1	224360	1534.61	2.53536e-17
						1	H0676	103.535	94.1572	97.7014	99.7871	98.8096	106.01	103.208	90.4822	109.665	107.838	105.775	130.13	127.602	130.415	116.269	125.762	125.67	112.99	115.237	120.533	112.956	107.379	100.495	100.387		H0676	100	107.85	123.118	109.498					group	3701.87	2	1850.94	12.6603	0.000505391
						1	H0679	91.5767	95.6699	105.246	100.215	103.034	104.259	105.091	100.392	101.837	102.081	108.954	110.805	131.736	132.378	130.232	129.965	129.147	123.877	120.298	127.637	146.43	151.558	152.817	153.32		H0679	100	104.86	129.556	142.01					Error	2339.2	16	146.2
						1	H0680	104.388	88.7188	102.544	94.2109	106.801	103.338	109.615	93.4612	100.787	101.314	105.28	128.76	132.963	136.581	117.53	107.997	127.937	134.633	135.241	136.527	129.858	130.498	132.434	127.506		H0680	100	106.536	126.273	132.011					Total	261973	19
						1	H2602	94.6475	98.4921	100.045	102.044	102.494	102.278	107.823	110.535	112.785	104.492	106.023	110.006	108.66	108.485	96.8997	119.446	119.536	123.672	124.024	120.964	123.742	118.426	115.868	119.5		H2602	100	108.61	112.783	120.421					Corrected Total	6041.07	18
						1	H2607	94.0887	101.33	104.41	104.515	99.1826	96.473	97.6408	95.113	90.5877	101.068	95.0905	105.153	126.448	126.206	117.919	120.105	118.005	109.577	115.725	128.621	126.071	125.077	119.892	122.902		H2607	100	97.4421	119.71	123.048					a. R Squared = .613 (Adjusted R Squared = .564)
							Mean	97.851	97.9661	100.652	99.9148	101.212	102.404	107.947	103.749	106.108	101.089	106.148	114.995	124.599	126.803	121.771	124.481	126.339	124.044	124	127.591	129.736	128.299	127.81	130.541		Mean	100	106.673	124.673	127.996
							SEM	1.47829	1.49168	1.15674	1.10149	0.940681	0.994246	1.94975	3.40622	3.94052	5.71653	4.62595	4.19865	3.8465	3.75866	3.93553	2.77641	2.4079	3.11814	2.73028	2.47871	3.98179	4.98588	6.83326	7.95598		SEM	0	2.23408	2.34785	4.12627
																																										Multiple Comparisons
																																										Dependent Variable:	two_to_three_h
																																										Tukey HSD
																																										(I) group		Mean Difference (I-J)	Std. Error	Sig.	95% Confidence Interval
																																															Lower Bound	Upper Bound
																																										Main	Prop	11.4258	6.74422	0.23772	-5.97647	28.8281
																																											SCH	33.9285*	6.74422	0.000342658	16.5262	51.3308
						Condition	Rat ID	-50	-40	-30	-20	-10	0	10	20	30	40	50	60	70	80	90	100	110	120	130	140	150	160	170	180											Prop	Main	-11.4258	6.74422	0.23772	-28.8281	5.97647
						4	H2610	99.323	89.5617	86.637	103.796	118.51	102.172	95.9806	98.735	102.134	101.07	100.387	97.272	83.6745	99.6269	93.208	78.6988	105.894	95.3729	100.083	97.9557	97.9557	82.3451	94.5373	91.9166		H2610	100	99.263	92.7458	94.1322						SCH	22.5027*	7.64722	0.0245214	2.77033	42.2351
						4	H2611	101.408	102.819	98.2406	98.9025	98.0961	100.533	96.5161	97.6988	99.4124	101.334	103.707	103.741	101.134	93.1311	106.414	93.8696	94.0802	89.0239	97.5615	96.638	91.2811	98.3333	93.9966	97.8803		H2611	100	100.401	96.2754	95.9485					SCH	Main	-33.9285*	6.74422	0.000342658	-51.3308	-16.5262
						4	H2613	96.254	103.466	98.959	98.9356	101.289	101.097	97.1481	89.3916	86.8647	85.1506	83.9528	97.5717	99.2507	96.4797	93.8284	89.7054	87.598	87.7251	81.191	80.6273	85.7049	85.0777	82.1237	75.6644		H2613	100	90.0133	92.4312	81.7315						Prop	-22.5027*	7.64722	0.0245214	-42.2351	-2.77033
						4	H2616	95.5167	95.4714	99.8095	104.048	102.437	102.717	102.578	106.028	105.68	108.109	107.667	104.299	107.352	110.934	109.839	113.965	109.949	110.696	112.311	114.872	115.201	115.641	112.132	109.711		H2616	100	105.727	110.456	113.312					Based on observed means. The error term is Mean Square(Error) = 146.200.
						4	H2657	100.55	103.685	99.5208	101.048	102.667	92.5294	104.845	77.3995	105.73	99.8058	96.5172	85.0372	93.7684	102.619	105.686	96.9453	103.722	93.1387	90.4933	84.0508	90.1746	84.2644	80.8053	81.4958		H2657	100	94.8891	99.3133	85.214					*. The mean difference is significant at the 0.05 level.
							Mean	98.6104	99.0006	96.6334	101.346	104.6	99.8095	99.4135	93.8506	99.964	99.0939	98.4462	97.5843	97.036	100.558	101.795	94.6369	100.249	95.1914	96.3279	94.8288	96.0636	93.1324	92.719	91.3336			100	98.0587	98.2443	94.0675
							SEM	1.16666	2.81079	2.5134	1.12199	3.57188	1.86027	1.80037	4.88609	3.4822	3.77571	4.06355	3.46788	3.9833	3.03777	3.45238	5.73519	4.09952	4.11362	5.16842	6.05242	5.17056	6.29914	5.63915	6.01346			6.35529e-15	2.65061	3.30279	5.49743
																																										two_to_three_h
																																										Tukey HSDa,b,c
						Condition	Rat ID	-50	-40	-30	-20	-10	0	10	20	30	40	50	60	70	80	90	100	110	120	130	140	150	160	170	180											group	N	Subset
						5	H2618	91.4641	95.3772	101.327	106.286	99.7933	105.753	108.421	110.45	108.394	105.307	104.815	107.693	111.895	116.881	122.997	122.413	114.881	116.177	112.299	107.861	99.1585	94.6445	100.458	93.2475		H2618	100	107.514	117.541	101.278							1	2
						5	H2653	97.3026	108.938	106.915	100.423	92.859	93.5631	90.0449	90.8146	95.968	106.188	112.721	115.196	114.508	115.3	119.915	122.543	122.953	129.753	123.807	132.354	120.69	112.2	102.52	95.745		H2653	100	101.822	120.829	114.553					SCH	5	94.0675
						5	H2654	103.616	103.647	102.934	98.9134	93.4339	97.4565	99.3659	95.6043	95.4557	98.9852	98.1807	98.6802	102.56	110.023	115.561	109.469	110.306	112.066	114.215	108.688	113.117	113.175	118.047	122.102		H2654	100	97.712	109.998	114.891					Prop	5		116.57
						5	H2661	107.884	104.854	97.8138	100.812	96.6121	92.0243	92.6314	89.6397	92.7441	91.9242	93.6954	89.7085	90.4846	100.518	115.401	111.74	107.74	114.969	120.214	117.754	115.649	116.212	126.73	120.067		H2661	100	91.7239	106.809	119.438					Main	9		127.996
						5	H2662	90.9084	98.1502	99.3439	110.982	105.092	95.5233	86.0125	77.0378	88.6256	86.9157	104.662	100.532	97.6051	108.652	113.125	96.7358	133.707	122.583	130.441	129.35	130.326	136.914	136.151	132.971		H2662	100	90.631	112.068	132.692					Sig.		1	0.266612
																																										Means for groups in homogeneous subsets are displayed. Based on observed means. The error term is Mean Square(Error) = 146.200.
							Mean	98.2351	102.193	101.667	103.483	97.558	96.864	95.2952	92.7093	96.2376	97.8641	102.815	102.362	103.411	110.275	117.4	112.58	117.918	119.11	120.195	119.201	115.788	114.629	116.781	112.827			100	97.8805	113.449	116.57					a. Uses Harmonic Mean Sample Size = 5.870.
							SEM	3.33512	2.42365	1.57326	2.25247	2.25546	2.40289	3.93506	5.3932	3.30621	3.74899	3.24184	4.30201	4.45333	2.8879	1.77916	4.78214	4.71898	3.16769	3.28744	5.08529	5.09443	6.7325	6.87608	7.8083			0	3.15293	2.5408	5.04423					b. The group sizes are unequal. The harmonic mean of the group sizes is used. Type I error levels are not guaranteed.
																																										c. Alpha = 0.05.
																																										One-Sample Statistics
																																											N	Mean	Std. Deviation	Std. Error Mean
																																										two_to_three_h	5	94.0675	12.2926	5.49743
																																										One-Sample Test
																																											Test Value = 100
																																											t	df	Sig. (2-tailed)	Mean Difference	95% Confidence Interval of the Difference
																																															Lower	Upper
																																										two_to_three_h	-1.07913	4	0.341256	-5.93246	-21.1958	9.33086
																																										One-Sample Statistics
																																											N	Mean	Std. Deviation	Std. Error Mean
																																										two_to_three_h	5	116.57	11.2792	5.04423
																																										One-Sample Test
																																											Test Value = 100
																																											t	df	Sig. (2-tailed)	Mean Difference	95% Confidence Interval of the Difference
																																															Lower	Upper
																																										two_to_three_h	3.28499	4	0.030358	16.5702	2.56521	30.5753

## Sheet: Fig 3F SKF
	Condition 1	TH-Cre rats injected with ChrimsonR and light ON
	Condition 6	WT rats, no virus injection, no Light + IP injection of SKF 38393
						Condidtion	Rat ID	-50	-40	-30	-20	-10	0	10	20	30	40	50	60	70	80	90	100	110	120	130	140	150	160	170	180			-60-0 min	0-60 min	60-120 min	120-180 min					Group Statistics
						1	H2012	101.546	98.4972	98.6261	103.519	97.2938	100.517	118.396	118.107	131.774	119.267	126.328	98.414	129.551	121.999	121.662	132.191	140.879	126.549	115.381	129.029	140.197	138.073	158.419	177.863		H2012	100	118.714	128.805	143.16					group		N	Mean	Std. Deviation	Std. Error Mean
						1	H0664	95.7449	103.064	94.3729	99.6218	101.717	105.479	110.482	101.349	97.7783	113.482	125.89	126.295	129.528	135.787	129.46	122.076	119.78	127.222	128.564	116.661	115.092	109.544	105.044	119.965		H0664	100	112.546	127.309	115.812					two_to_three_h	Main	9	127.996	12.3788	4.12627
						1	H0672	97.2036	101.013	102.806	95.9612	99.8772	103.139	112.164	106.301	100.286	58.5416	82.2354	124.906	133.68	139.333	138.05	136.203	131.958	138.735	136.455	139.629	144.145	144.049	144.096	143.435		H0672	100	97.4057	136.327	141.968						SKF	5	121.706	12.3195	5.50944
						1	H0674	97.928	100.753	100.118	99.3582	101.7	100.143	107.107	118.004	109.473	101.715	99.7526	100.485	101.219	110.047	127.917	126.582	124.142	119.137	125.07	128.717	129.133	130.082	121.227	109.991		H0674	100	106.089	118.174	124.037
						1	H0676	103.535	94.1572	97.7014	99.7871	98.8096	106.01	103.208	90.4822	109.665	107.838	105.775	130.13	127.602	130.415	116.269	125.762	125.67	112.99	115.237	120.533	112.956	107.379	100.495	100.387		H0676	100	107.85	123.118	109.498
						1	H0679	91.5767	95.6699	105.246	100.215	103.034	104.259	105.091	100.392	101.837	102.081	108.954	110.805	131.736	132.378	130.232	129.965	129.147	123.877	120.298	127.637	146.43	151.558	152.817	153.32		H0679	100	104.86	129.556	142.01					Independent Samples Test
						1	H0680	104.388	88.7188	102.544	94.2109	106.801	103.338	109.615	93.4612	100.787	101.314	105.28	128.76	132.963	136.581	117.53	107.997	127.937	134.633	135.241	136.527	129.858	130.498	132.434	127.506		H0680	100	106.536	126.273	132.011							Levene's Test for Equality of Variances		t-test for Equality of Means
						1	H2602	94.6475	98.4921	100.045	102.044	102.494	102.278	107.823	110.535	112.785	104.492	106.023	110.006	108.66	108.485	96.8997	119.446	119.536	123.672	124.024	120.964	123.742	118.426	115.868	119.5		H2602	100	108.61	112.783	120.421							F	Sig.	t	df	Sig. (2-tailed)	Mean Difference
						1	H2607	94.0887	101.33	104.41	104.515	99.1826	96.473	97.6408	95.113	90.5877	101.068	95.0905	105.153	126.448	126.206	117.919	120.105	118.005	109.577	115.725	128.621	126.071	125.077	119.892	122.902		H2607	100	97.4421	119.71	123.048
																																										two_to_three_h	Equal variances assumed	0.111556	0.744144	0.912404	12	0.379522	6.28971
							Mean	97.851	97.9661	100.652	99.9148	101.212	102.404	107.947	103.749	106.108	101.089	106.148	114.995	124.599	126.803	121.771	124.481	126.339	124.044	124	127.591	129.736	128.299	127.81	130.541		Mean	100	106.673	124.673	127.996						Equal variances not assumed			0.913762	8.42112	0.386256	6.28971
							SEM	1.47829	1.49168	1.15674	1.10149	0.940681	0.994246	1.94975	3.40622	3.94052	5.71653	4.62595	4.19865	3.8465	3.75866	3.93553	2.77641	2.4079	3.11814	2.73028	2.47871	3.98179	4.98588	6.83326	7.95598		SEM	0	2.23408	2.34785	4.12627
																																										One-Sample Statistics
																																											N	Mean	Std. Deviation	Std. Error Mean
								B1	B2	B3	B4	B5	B6	T1	T2	T3	T4	T5	T6	T7	T8	T9	T10	T11	T12	T13	T14	T15	T16	T17	T18											two_to_three_h	5	121.706	12.3195	5.50944
						Condition	Rat ID	-50	-40	-30	-20	-10	0	10	20	30	40	50	60	70	80	90	100	110	120	130	140	150	160	170	180
						6	H2648	93.8137	98.0203	101.413	99.2987	100.965	106.489	104.019	108.435	113.795	113.483	113.164	117.229	124.311	125.885	129.851	133.068	129.874	136.585	137.237	132.092	131.47	125.971	123.318	123.916		H2648	100	111.688	129.929	129
						6	H2649	91.7447	96.1264	96.9597	99.4899	106.95	108.73	96.6013	100.638	104.485	103.134	102.739	107.189	119.843	126.343	129.614	125.603	120.156	124.909	133.484	125.07	133.327	135.532	139.353	139.335		H2649	100	102.464	124.411	134.35
						6	H2651	103.751	103.675	94.9689	98.9365	99.5695	99.0994	98.0086	95.6374	93.8372	82.1308	97.2123	103.406	110.58	106.122	107.977	110.784	112.86	112.889	113.576	113.175	115.326	111.583	125.806	123.727		H2651	100	95.0388	110.202	117.199					One-Sample Test
						6	H2660	100.691	98.5259	103.316	96.1471	101.561	99.7596	101.618	98.6155	94.5398	106.845	116.804	109.574	116.289	97.8831	98.3438	109.206	98.9918	100.242	102.532	116.835	112.414	96.0707	93.4573	94.9358		H2660	100	104.666	103.493	102.708						Test Value = 100
						6	H2665	92.8765	95.1486	100.595	104.701	101.634	105.045	109.897	109.605	113.508	116.255	124.373	129.17	128.676	128.976	126.609	127.004	124.633	119.272	121.118	117.651	128.717	128.791	128.62	126.754		H2665	100	117.135	125.862	125.275						t	df	Sig. (2-tailed)	Mean Difference	95% Confidence Interval of the Difference
																																															Lower	Upper
							Mean	96.5752	98.2992	99.4505	99.7146	102.136	103.824	102.029	102.586	104.033	104.37	110.859	113.314	119.94	117.042	118.479	121.133	117.303	118.78	121.589	120.964	124.251	119.589	122.111	121.734			100	106.198	118.779	121.706					two_to_three_h	3.93985	4	0.0169619	21.7064	6.40971	37.003
							SEM	2.37766	1.47777	1.52305	1.38598	1.25923	1.89073	2.36285	2.75055	4.35514	6.02719	4.8758	4.5629	3.13349	6.29854	6.46189	4.72353	5.36164	6.05466	6.37939	3.38656	4.3255	7.05971	7.66744	7.28658			0	3.81157	5.06677	5.50944
[truncated: 3 more columns]

## Sheet: Fig 4C-PT
	Aim:
FIGURE 4C	1. 1hr vs 24 hr memory
	Aim: 24 hr is at chance level (weak memory)
											Chrimson	Opto 1		Opto 2		Opto 3		Opto 4
	2. LC photoactivation- (replicate Takeuchi 2016 Figure 4c&d)										H2103	A		B		D		C
	Opsin positive (e.g. Chrimson R+) and Opsin negative ON and OFF condition										H2105	B		A		C		D
		ChR2+	ChR2+	ChR2+	ChR2+	ChR2-	ChR2-	ChR2-	ChR2-		H2110	D		C		A		B
		A	B	C	D	A	B	C	D		H2112	C		D		B		A
	Conditions (light)	OFF	ON	OFF	ON	OFF	ON	OFF	ON		H2114	B		A		C		D
	Encoding + stimulation	LC light OFF 30 mins after encoding	LC light ON 30 mins after encoding	LC light OFF 45 mins before encoding	LC light ON 45 mins before encoding	LC light OFF 30 mins after encoding	LC light ON 30 mins after encoding	LC light OFF 45 mins before encoding	LC light ON 45 mins before encoding
	memory delay	24 hr	24 hr	24 hr	24 hr	24 hr	24 hr	24 hr	24 hr		Td-tomato	Opto 1		Opto 2		Opto 3		Opto 4
	Memory (dig time)	Chance	Good	Chance	Good?	Chance	Chance	Chance	Chance		H2102	A		B		D		C
											H2106	B		A		C		D
											H2108	D		C		B		A
		Everyday memory task
		Probe trial									Date:4 probe trials Oct-Nov
		1 sample, 2 pellets/trial; 2 trials, 5 SWs for Probe									Experimenter: Dorothy & Anna N
											optical stimulation: Dorothy
		60 or 120s sec starting from when the rats start to dig at a well									behaviour: Anna N
				S37 Probe Trial 3a
				120s							Dig Time
			Batch 1	Rats		Conditions	Correct		Errors	%	1	2	3	4	5	Correct	Incorrect	Total time	Correct %	Incorrect %
			PT3a	H2102	Group 1	A	2	Far	1	75	0	1	0	0	22.6	1	22.6	23.6	4.23729	23.9407
			PT3a	H2103	Group 2	A	4	Far	3	25	18.5	8.6	13.3	4.1	22.8	4.1	63.2	67.3	6.09212	23.477
			PT3a	H2105	Group 2	B	4	Far	1	75	0	0	0	9.6	19	9.6	19	28.6	33.5664	16.6084
			PT3a	H2106	Group 1	B	2	Far	1	75	26.5	7.8	0	0	0	7.8	26.5	34.3	22.7405	19.3149
			PT3a	H2108	Group 1	D	3	Near	0	100	11.6	3.6	3.6	0.6	4.1	3.6	19.9	23.5	15.3191	21.1702
			PT3a	H2110	Group 2	D	5	Near	0	100	0	0	0	0	6.1	6.1	0	6.1	100	0
			PT3a	H2112	Group 2	C	5	Near	0	100	6.8	7.2	2.6	6.5	5.3	5.3	23.1	28.4	18.662	20.3345
			PT3a	H2114	Group 2	B	3	Near	0	100	0	0	6.7	0	0	6.7	0	6.7	100	0
				Mean					0.75	81.25						5.525	21.7875	27.3125	37.5772	15.6057
				SEM					0.365963	9.14906						0.942593	6.94405	6.75308	14.0061	3.50151
				Raw data
				S41 Probe Trial 3b
				120s							Dig Time
			Batch 1	Rats		Conditions	Correct		Errors	%	1	2	3	4	5	Correct	Incorrect	Total time	Correct %	Incorrect %
			PT3b	H2102	Group 1	B	3	Near	0	100	0	1.9	9.3	0	7.8	9.3	9.7	19	48.9474	12.7632
			PT3b	H2103	Group 2	B	3	Near	0	100	24.5	12.5	5.6	2.7	2.4	5.6	42.1	47.7	11.74	22.065
			PT3b	H2105	Group 2	A	4	Middle	3.5	12.5	1.8	6.1	5.2	0	1	0	14.1	14.1	0	25
			PT3b	H2106	Group 1	A	4	Middle	3.5	12.5	4.4	1.6	8.6	0	0	0	14.6	14.6	0	25
			PT3b	H2108	Group 1	C	1	Far	3.5	12.5	0	3.4	3.2	5.5	0	0	12.1	12.1	0	25
			PT3b	H2110	Group 2	C	1	Far	0	100	16.4	4.8	0	0	0	16.4	4.8	21.2	77.3585	5.66038
			PT3b	H2112	Group 2	D	5	Far	2	50	7	6	2.5	4.3	6.1	6.1	19.8	25.9	23.5521	19.112
			PT3b	H2114	Group 2	A	5	Far	2	50	0	23.5	0	0	0	0	23.5	23.5	0	25
				Mean					1.8125	54.6875						4.675	17.5875	22.2625	20.1998	19.9501
				SEM					0.574281	14.357						2.1094	4.04803	4.01386	10.1844	2.54611
				Raw data
				S45 Probe Trial 3c
				120s							Dig Time
			Batch 1	Rats		Conditions	Correct		Errors	%	1	2	3	4	5	Correct	Incorrect	Total time	Correct %	Incorrect %
			PT3c	H2102	Group 1	D	3	Far	1	75	0	12.4	5.2	2.2	4.8	5.2	19.4	24.6	21.1382	19.7154
			PT3c	H2103	Group 2	D	3	Far	0	100	4.1	3.3	16.2	1.2	1.8	16.2	10.4	26.6	60.9023	9.77444
			PT3c	H2105	Group 2	C	2	Far	3.5	12.5	0	0	1.6	2.9	8.2	0	12.7	12.7	0	25
			PT3c	H2106	Group 1	C	2	Far	2	50	0	0	0	0	0.9	0	0.9	0.9	0	25
			PT3c	H2108	Group 1	B	4	Near	3.5	12.5	0	6.5	0	0	4.2	0	10.7	10.7	0	25
			PT3c	H2110	Group 2	A	4	Near	0	100	2.2	0	1	11.7	1.7	11.7	4.9	16.6	70.4819	7.37952
			PT3c	H2112	Group 2	B	4	Near	1	75	19.4	5.7	2.4	16.2	3.2	16.2	30.7	46.9	34.5416	16.3646
			PT3c	H2114	Group 2	C	4	Near	0	100	0	1.3	0	9.6	0	9.6	1.3	10.9	88.0734	2.98165
				Mean					1.375	65.625						7.3625	11.375	18.7375	34.3922	16.402
				SEM					0.523979	13.0995						2.49041	3.52079	4.95432	12.4004	3.10009
				Raw data
				S49 Probe Trial 3d
				120s							Dig Time
			Batch 1	Rats		Conditions	Correct		Errors	%	1	2	3	4	5	Correct	Incorrect	Total time	Correct %	Incorrect %
			PT3d	H2102	Group 1	C	4	Near	0	100	0	5.8	4.5	26.4	0	26.4	10.3	36.7	71.9346	7.01635
			PT3d	H2103	Group 2	C	4	Near	0	100	9.7	7	4.2	14.6	3.6	14.6	24.5	39.1	37.3402	15.665
			PT3d	H2105	Group 2	D	4	Near	0	100	0	0	0	3.2	0	3.2	0	3.2	100	0
			PT3d	H2106	Group 1	D	4	Near	0	100	0	1.2	0	1	0	1	1.2	2.2	45.4545	13.6364
			PT3d	H2108	Group 1	A	3	Far	2	50	0	8.4	0	0	0	0	8.4	8.4	0	25
			PT3d	H2110	Group 2	B	5	Far	2	50	0	7.4	0	1.1	4	4	8.5	12.5	32	17
			PT3d	H2112	Group 2	A	3	Far	2	50	4.7	0.7	7	3.3	4.7	7	13.4	20.4	34.3137	16.4216
			PT3d	H2114	Group 2	D	2	Far	2	50	0	0	9.6	2.5	0	0	12.1	12.1	0	25
				Mean					1	75						7.025	9.8	16.825	40.1304	14.9674
				SEM					0.377964	9.44911						3.25015	2.7	5.02763	11.917	2.97925
		Both groups	Control	Group 1 condition A&H			Post Encoding - 30 min - Light OFF										AN Checked
				120s							Dig Time
				Rats		Conditions	Correct		Errors	%	1	2	3	4	5	Correct	Incorrect	Total time	Correct %	Incorrect %
			PT3a	H2102	Group 1	A	2	Far	1	75	0	1	0	0	22.6	1	22.6	23.6	4.23729	23.9407
			PT3b	H2106	Group 1	A	4	Middle	3.5	12.5	4.4	1.6	8.6	0	0	0	14.6	14.6	0	25
			PT3d	H2108	Group 1	A	3	Far	2	50	0	8.4	0	0	0	0	8.4	8.4	0	25
			PT3a	H2118	Group X	H	2	Far	0	100	3.7	10.6	3.9	0	3.6	10.6	11.2	21.8	48.6239	12.844
			PT3c	H2122	Group X	H	4	Near	2	50	0	0	9.1	0	4.8	0	13.9	13.9	0	25
				Mean					1.7	57.5						2.32	14.14	16.46	10.5722	22.3569
				SEM					0.583095	14.5774						2.07904	2.38151	2.77914	9.54823	2.38706
				Group 1 condition B&G			Post Encoding - 30 min - Light ON										AN Checked
				120s							Dig Time
				Rats		Conditions	Correct		Errors	%	1	2	3	4	5	Correct	Incorrect	Total time	Correct %	Incorrect %
			PT3b	H2102	Group 1	B	3	Near	0	100	0	1.9	9.3	0	7.8	9.3	9.7	19	48.9474	12.7632
			PT3a	H2106	Group 1	B	2	Far	1	75	26.5	7.8	0	0	0	7.8	26.5	34.3	22.7405	19.3149
			PT3c	H2108	Group 1	B	4	Near	3.5	12.5	0	6.5	0	0	4.2	0	10.7	10.7	0	25
			PT3b	H2118	Group X	G	3	Near	0	100	1.2	4.3	9.9	10	0	9.9	15.5	25.4	38.9764	15.2559
			PT3d	H2122	Group X	G	3	Far	2	50	0.8	0	0	12.5	0	0	13.3	13.3	0	25
				Mean					1.3	67.5						5.4	15.14	20.54	22.1329	19.4668
				SEM					0.663325	16.5831						2.23092	3.01556	4.2695	9.95695	2.48924
				Group 1 condition C&F			Light OFF - 45 min -Pre Encoding										AN Checked
				120s							Dig Time
				Rats		Conditions	Correct		Errors	%	1	2	3	4	5	Correct	Incorrect	Total time	Correct %	Incorrect %
			PT3d	H2102	Group 1	C	4	Near	0	100	0	5.8	4.5	26.4	0	26.4	10.3	36.7	71.9346	7.01635
			PT3c	H2106	Group 1	C	2	Far	2	50	0	0	0	0	0.9	0	0.9	0.9	0	25
			PT3b	H2108	Group 1	C	1	Far	3.5	12.5	0	3.4	3.2	5.5	0	0	12.1	12.1	0	25
			PT3d	H2118	Group X	F	2	Near	1	75	0	47	0	4.8	2.2	47	7	54	87.037	3.24074
			PT3b	H2122	Group X	F	5	Far	3	25	0	1.8	0	4.1	0	0	5.9	5.9	0	25
				Mean					1.9	52.5						14.68	7.24	21.92	31.7943	17.0514
				SEM					0.640312	16.0078						9.56151	1.9369	10.1057	19.6159	4.90396
				Group 1 condition D&E			Light ON - 45 min -Pre Encoding										AN Checked
				120s							Dig Time
				Rats		Conditions	Correct		Errors	%	1	2	3	4	5	Correct	Incorrect	Total time	Correct %	Incorrect %
			PT3c	H2102	Group 1	D	3	Far	1	75	0	12.4	5.2	2.2	4.8	5.2	19.4	24.6	21.1382	19.7154
			PT3d	H2106	Group 1	D	4	Near	0	100	0	1.2	0	1	0	1	1.2	2.2	45.4545	13.6364
			PT3a	H2108	Group 1	D	3	Near	0	100	11.6	3.6	3.6	0.6	4.1	3.6	19.9	23.5	15.3191	21.1702
			PT3c	H2118	Group X	E	3	Far	2	50	1.9	2.6	2.4	5.8	13.5	2.4	23.8	26.2	9.16031	22.7099
			PT3a	H2122	Group X	E	5	Near	1	75	2.8	2.4	17.5	0	9.1	9.1	22.7	31.8	28.6164	17.8459
				Mean					0.8	80						4.26	17.4	21.66	23.9377	19.0156
				SEM					0.374166	9.35414						1.39341	4.13364	5.07027	6.26639	1.5666
			Chrimson	Group 2 condition A&H		Post Encoding - 30 min - Light OFF											AN Checked
				120s							Dig Time
				Rats		Conditions	Correct		Errors	%	1	2	3	4	5	Correct	Incorrect	Total time	Correct %	Incorrect %
			PT3a	H2103	Group 2	A	4	Far	3	25	18.5	8.6	13.3	4.1	22.8	4.1	63.2	67.3	6.09212	23.477
			PT3b	H2105	Group 2	A	4	Middle	3.5	12.5	1.8	6.1	5.2	0	1	0	14.1	14.1	0	25
			PT3c	H2110	Group 2	A	4	Near	0	100	2.2	0	1	11.7	1.7	11.7	4.9	16.6	70.4819	7.37952
			PT3d	H2112	Group 2	A	3	Far	2	50	4.7	0.7	7	3.3	4.7	7	13.4	20.4	34.3137	16.4216
			PT3b	H2114	Group 2	A	5	Far	2	50	0	23.5	0	0	0	0	23.5	23.5	0	25
			PT3c	H2115	Group Y	H	4	Near	0	100	1.7	0.6	2.3	6.8	0	6.8	4.6	11.4	59.6491	10.0877
			PT3d	H2120	Group Y	H	2	Near	2	50	2.6	3.2	5.1	21.4	19.4	3.2	48.5	51.7	6.18956	23.4526
				H2124	Group Y	H	2	Far	2	50	0	0	8.9	0	56.5	0	65.4	65.4	0	25
			PT3b	H2125	Group Y	H	4	Middle	2	50	7.2	21.7	0.9	5.4	1.2	5.4	31	36.4	14.8352	21.2912
				Mean					1.83333	54.1667						4.24444	29.8444	34.0889	21.2846	19.6788
				SEM					0.390868	9.7717						1.32394	7.94444	7.3773	9.06867	2.26717
				Group 2 condition B&G		Post Encoding - 30 min - Light ON											AN Checked
				120s							Dig Time
				Rats		Conditions	Correct		Errors	%	1	2	3	4	5	Correct	Incorrect	Total time	Correct %	Incorrect %
			PT3b	H2103	Group 2	B	3	Near	0	100	24.5	12.5	5.6	2.7	2.4	5.6	42.1	47.7	11.74	22.065
			PT3a	H2105	Group 2	B	4	Far	1	75	0	0	0	9.6	19	9.6	19	28.6	33.5664	16.6084
			PT3d	H2110	Group 2	B	5	Far	2	50	0	7.4	0	1.1	4	4	8.5	12.5	32	17
			PT3c	H2112	Group 2	B	4	Near	1	75	19.4	5.7	2.4	16.2	3.2	16.2	30.7	46.9	34.5416	16.3646
			PT3a	H2114	Group 2	B	3	Near	0	100	0	0	6.7	0	0	6.7	0	6.7	100	0
			PT3d	H2115	Group Y	G	3	Far	2	50	0	3.7	10.7	1.7	0	10.7	5.4	16.1	66.4596	8.38509
			PT3c	H2120	Group Y	G	2	Far	2	50	0	4.2	2.5	13.4	2.2	4.2	18.1	22.3	18.8341	20.2915
			PT3b	H2124	Group Y	G	3	Near	1	75	0	22.8	16.6	0	0	16.6	22.8	39.4	42.132	14.467
				H2125	Group Y	G	4	Far	2	50	2.8	4.8	2.4	11.3	31.9	11.3	41.9	53.2	21.2406	19.6898
				Mean					1.22222	69.4444						9.43333	20.9444	30.3778	40.0571	14.9857
				SEM					0.277778	6.94444						1.58701	5.04472	5.68602	9.15784	2.28946
				Group 2 condition C&F		Light OFF - 45 min - Pre Encoding											AN Checked
				120s							Dig Time
				Rats		Conditions	Correct		Errors	%	1	2	3	4	5	Correct	Incorrect	Total time	Correct %	Incorrect %
			PT3d	H2103	Group 2	C	4	Near	0	100	9.7	7	4.2	14.6	3.6	14.6	24.5	39.1	37.3402	15.665
			PT3c	H2105	Group 2	C	2	Far	3.5	12.5	0	0	1.6	2.9	8.2	0	12.7	12.7	0	25
			PT3b	H2110	Group 2	C	1	Far	0	100	16.4	4.8	0	0	0	16.4	4.8	21.2	77.3585	5.66038
			PT3a	H2112	Group 2	C	5	Near	0	100	6.8	7.2	2.6	6.5	5.3	5.3	23.1	28.4	18.662	20.3345
			PT3c	H2114	Group 2	C	4	Near	0	100	0	1.3	0	9.6	0	9.6	1.3	10.9	88.0734	2.98165
			PT3b	H2115	Group Y	F	5	Far	3	25	6.5	8.6	11.2	2.9	4	4	29.2	33.2	12.0482	21.988
				H2120	Group Y	F	4	Far	4	0	9.9	0	8.4	6.2	2.2	6.2	20.5	26.7	23.221	19.1948
			PT3d	H2124	Group Y	F	2	Near	2	50	9.7	5.3	0	2.4	0	5.3	12.1	17.4	30.4598	17.3851
			PT3c	H2125	Group Y	F	4	Near	1	75	0	29.1	2.4	5.1	4.1	5.1	35.6	40.7	12.5307	21.8673
				Mean					1.5	62.5						7.38889	18.2	25.5889	33.2993	16.6752
				SEM					0.552771	13.8193						1.74622	3.77378	3.62508	10.0509	2.51271
				Group 2 condition D&E		Light ON - 45 min - Pre Encoding											AN Checked
				120s							Dig Time
				Rats		Conditions	Correct		Errors	%	1	2	3	4	5	Correct	Incorrect	Total time	Correct %	Incorrect %
			PT3c	H2103	Group 2	D	3	Far	0	100	4.1	3.3	16.2	1.2	1.8	16.2	10.4	26.6	60.9023	9.77444
			PT3d	H2105	Group 2	D	4	Near	0	100	0	0	0	3.2	0	3.2	0	3.2	100	0
			PT3a	H2110	Group 2	D	5	Near	0	100	0	0	0	0	6.1	6.1	0	6.1	100	0
			PT3b	H2112	Group 2	D	5	Far	2	50	7	6	2.5	4.3	6.1	6.1	19.8	25.9	23.5521	19.112
			PT3d	H2114	Group 2	D	2	Far	2	50	0	0	9.6	2.5	0	0	12.1	12.1	0	25
				H2115	Group Y	E	5	Near	3	25	2.6	15.6	6.6	2.9	11.1	11.1	27.7	38.8	28.6082	17.8479
			PT3b	H2120	Group Y	E	1	Far	2	50	9.7	6.5	2.3	1.2	0	9.7	10	19.7	49.2386	12.6904
			PT3c	H2124	Group Y	E	3	Far	1	75	0	0	15.9	0	5.4	15.9	5.4	21.3	74.6479	6.33803
			PT3d	H2125	Group Y	E	5	Far	3	25	3.8	1.8	2.2	1.2	24.6	24.6	9	33.6	73.2143	6.69643
				Mean					1.44444	63.8889						10.3222	10.4889	20.8111	56.6848	10.8288
				SEM					0.412011	10.3003						2.53705	2.9672	3.99738	11.4993	2.87482
	Chrimson	Light-OFF AVG																																												Chrimson
			Chrimson	Group 2 condition A&H		Encoding - 30 min - Light OFF											AN Checked
				120s							Dig Time																																			Descriptive Statistics
				Rats		Conditions	Correct		Errors	%	1	2	3	4	5	Correct	Incorrect	Total time	Correct %	Incorrect %																											Mean	Std. Deviation	N
			PT3a	H2103	Group 2	A	4	Far	3	25	18.5	8.6	13.3	4.1	22.8	4.1	63.2	67.3	6.09212	23.477																										ChRpos_OFF_correct	27.2933	21.7759	9
			PT3b	H2105	Group 2	A	4	Middle	3.5	12.5	1.8	6.1	5.2	0	1	0	14.1	14.1	0	25																										ChRpos_OFF_incorrect	18.1767	5.44352	9
			PT3c	H2110	Group 2	A	4	Near	0	100	2.2	0	1	11.7	1.7	11.7	4.9	16.6	70.4819	7.37952																										ChRpos_ON_correct	48.3711	13.5951	9
			PT3d	H2112	Group 2	A	3	Far	2	50	4.7	0.7	7	3.3	4.7	7	13.4	20.4	34.3137	16.4216																										ChRpos_ON_incorrect	12.9067	3.4003	9
			PT3b	H2114	Group 2	A	5	Far	2	50	0	23.5	0	0	0	0	23.5	23.5	0	25
			PT3c	H2115	Group Y	H	4	Near	0	100	1.7	0.6	2.3	6.8	0	6.8	4.6	11.4	59.6491	10.0877
			PT3d	H2120	Group Y	H	2	Near	2	50	2.6	3.2	5.1	21.4	19.4	3.2	48.5	51.7	6.18956	23.4526
				H2124	Group Y	H	2	Far	2	50	0	0	8.9	0	56.5	0	65.4	65.4	0	25
			PT3b	H2125	Group Y	H	4	Middle	2	50	7.2	21.7	0.9	5.4	1.2	5.4	31	36.4	14.8352	21.2912
				Mean					1.83333	54.1667						4.24444	29.8444	34.0889	21.2846	19.6788
				SEM					0.390868	9.7717						1.32394	7.94444	7.3773	9.06867	2.26717
				Group 2 condition C&F		Light OFF - 45 min - Encoding											AN Checked
				120s							Dig Time
				Rats		Conditions	Correct		Errors	%	1	2	3	4	5	Correct	Incorrect	Total time	Correct %	Incorrect %
			PT3d	H2103	Group 2	C	4	Near	0	100	9.7	7	4.2	14.6	3.6	14.6	24.5	39.1	37.3402	15.665
			PT3c	H2105	Group 2	C	2	Far	3.5	12.5	0	0	1.6	2.9	8.2	0	12.7	12.7	0	25
			PT3b	H2110	Group 2	C	1	Far	0	100	16.4	4.8	0	0	0	16.4	4.8	21.2	77.3585	5.66038
			PT3a	H2112	Group 2	C	5	Near	0	100	6.8	7.2	2.6	6.5	5.3	5.3	23.1	28.4	18.662	20.3345
			PT3c	H2114	Group 2	C	4	Near	0	100	0	1.3	0	9.6	0	9.6	1.3	10.9	88.0734	2.98165
			PT3b	H2115	Group Y	F	5	Far	3	25	6.5	8.6	11.2	2.9	4	4	29.2	33.2	12.0482	21.988
				H2120	Group Y	F	4	Far	4	0	9.9	0	8.4	6.2	2.2	6.2	20.5	26.7	23.221	19.1948
			PT3d	H2124	Group Y	F	2	Near	2	50	9.7	5.3	0	2.4	0	5.3	12.1	17.4	30.4598	17.3851
			PT3c	H2125	Group Y	F	4	Near	1	75	0	29.1	2.4	5.1	4.1	5.1	35.6	40.7	12.5307	21.8673
				Mean					1.5	62.5						7.38889	18.2	25.5889	33.2993	16.6752
				SEM					0.552771	13.8193						1.74622	3.77378	3.62508	10.0509	2.51271
				Average	Light Off												AN Checked																													Control
				120s							Dig Time																																			Descriptive Statistics
				Rats		Conditions	Correct		Errors	%	1	2	3	4	5	Correct	Incorrect	Total time	Correct %	Incorrect %																											Mean	Std. Deviation	N
			PT3a	H2103	Group 2	A&C												53.2	21.7161	19.571																										ChRneg_OFF_correct	21.184	30.8543	5
			PT3b	H2105	Group 2	A&C												13.4	0	25																										ChRneg_OFF_incorrect	19.704	7.71417	5
			PT3c	H2110	Group 2	A&C												18.9	73.9202	6.51995																										ChRneg_ON_correct	23.036	12.0431	5
			PT3d	H2112	Group 2	A&C												24.4	26.4878	18.378																										ChRneg_ON_incorrect	19.242	3.01082	5
			PT3b	H2114	Group 2	A&C												17.2	44.0367	13.9908
			PT3c	H2115	Group Y	H&F												22.3	35.8487	16.0378
			PT3d	H2120	Group Y	H&F												39.2	14.7053	21.3237
			PT3a	H2124	Group Y	H&F												41.4	15.2299	21.1925
			PT3b	H2125	Group Y	H&F												38.55	13.6829	21.5793
				Mean														29.8389	27.292	18.177
				SEM														4.53224	7.25862	1.81466
	Chrimson	Light-ON AVG
				Group 2 condition B&G		Encoding - 30 min - Light ON											AN Checked
				120s							Dig Time
				Rats		Conditions	Correct		Errors	%	1	2	3	4	5	Correct	Incorrect	Total time	Correct %	Incorrect %
			PT3b	H2103	Group 2	B	3	Near	0	100	24.5	12.5	5.6	2.7	2.4	5.6	42.1	47.7	11.74	22.065
			PT3a	H2105	Group 2	B	4	Far	1	75	0	0	0	9.6	19	9.6	19	28.6	33.5664	16.6084
			PT3d	H2110	Group 2	B	5	Far	2	50	0	7.4	0	1.1	4	4	8.5	12.5	32	17
			PT3c	H2112	Group 2	B	4	Near	1	75	19.4	5.7	2.4	16.2	3.2	16.2	30.7	46.9	34.5416	16.3646
			PT3a	H2114	Group 2	B	3	Near	0	100	0	0	6.7	0	0	6.7	0	6.7	100	0
			PT3d	H2115	Group Y	G	3	Far	2	50	0	3.7	10.7	1.7	0	10.7	5.4	16.1	66.4596	8.38509
			PT3c	H2120	Group Y	G	2	Far	2	50	0	4.2	2.5	13.4	2.2	4.2	18.1	22.3	18.8341	20.2915
			PT3b	H2124	Group Y	G	3	Near	1	75	0	22.8	16.6	0	0	16.6	22.8	39.4	42.132	14.467
				H2125	Group Y	G	4	Far	2	50	2.8	4.8	2.4	11.3	31.9	11.3	41.9	53.2	21.2406	19.6898
				Mean					1.22222	69.4444						9.43333	20.9444	30.3778	40.0571	14.9857
				SEM					0.277778	6.94444						1.58701	5.04472	5.68602	9.15784	2.28946
				Group 2 condition D&E		Light ON - 45 min - Encoding											AN Checked
				120s							Dig Time
				Rats		Conditions	Correct		Errors	%	1	2	3	4	5	Correct	Incorrect	Total time	Correct %	Incorrect %
			PT3c	H2103	Group 2	D	3	Far	0	100	4.1	3.3	16.2	1.2	1.8	16.2	10.4	26.6	60.9023	9.77444
			PT3d	H2105	Group 2	D	4	Near	0	100	0	0	0	3.2	0	3.2	0	3.2	100	0
			PT3a	H2110	Group 2	D	5	Near	0	100	0	0	0	0	6.1	6.1	0	6.1	100	0
			PT3b	H2112	Group 2	D	5	Far	2	50	7	6	2.5	4.3	6.1	6.1	19.8	25.9	23.5521	19.112
			PT3d	H2114	Group 2	D	2	Far	2	50	0	0	9.6	2.5	0	0	12.1	12.1	0	25
				H2115	Group Y	E	5	Near	3	25	2.6	15.6	6.6	2.9	11.1	11.1	27.7	38.8	28.6082	17.8479
			PT3b	H2120	Group Y	E	1	Far	2	50	9.7	6.5	2.3	1.2	0	9.7	10	19.7	49.2386	12.6904
			PT3c	H2124	Group Y	E	3	Far	1	75	0	0	15.9	0	5.4	15.9	5.4	21.3	74.6479	6.33803
			PT3d	H2125	Group Y	E	5	Far	3	25	3.8	1.8	2.2	1.2	24.6	24.6	9	33.6	73.2143	6.69643
				Mean					1.44444	63.8889						10.3222	10.4889	20.8111	56.6848	10.8288
				SEM					0.412011	10.3003						2.53705	2.9672	3.99738	11.4993	2.87482
				Average	Light ON												AN Checked
				120s							Dig Time
				Rats		Conditions	Correct		Errors	%	1	2	3	4	5	Correct	Incorrect	Total time	Correct %	Incorrect %
			PT3a	H2103	Group 2	B&D												37.15	36.3211	15.9197
			PT3b	H2105	Group 2	B&D												15.9	66.7832	8.3042
			PT3c	H2110	Group 2	B&D												9.3	66	8.5
			PT3d	H2112	Group 2	B&D												36.4	29.0469	17.7383
			PT3b	H2114	Group 2	B&D												9.4	50	12.5
			PT3c	H2115	Group Y	G&E												27.45	47.5339	13.1165
			PT3d	H2120	Group Y	G&E												21	34.0363	16.4909
			PT3a	H2124	Group Y	G&E												30.35	58.3899	10.4025
			PT3b	H2125	Group Y	G&E												43.4	47.2274	13.1931
				Mean														25.5944	48.371	12.9073
				SEM														4.14368	4.53219	1.13305
	Control	Light-OFF AVG
			Control	Group 1 condition A&H			Encoding - 30 min - Light OFF										AN Checked
				120s							Dig Time
				Rats		Conditions	Correct		Errors	%	1	2	3	4	5	Correct	Incorrect	Total time	Correct %	Incorrect %
			PT3a	H2102	Group 1	A	2	Far	1	75	0	1	0	0	22.6	1	22.6	23.6	4.23729	23.9407
			PT3b	H2106	Group 1	A	4	Middle	3.5	12.5	4.4	1.6	8.6	0	0	0	14.6	14.6	0	25
			PT3d	H2108	Group 1	A	3	Far	2	50	0	8.4	0	0	0	0	8.4	8.4	0	25
			PT3a	H2118	Group X	H	2	Far	0	100	3.7	10.6	3.9	0	3.6	10.6	11.2	21.8	48.6239	12.844
			PT3c	H2122	Group X	H	4	Near	2	50	0	0	9.1	0	4.8	0	13.9	13.9	0	25
				Mean					1.7	57.5						2.32	14.14	16.46	10.5722	22.3569
				SEM					0.583095	14.5774						2.07904	2.38151	2.77914	9.54823	2.38706
				Group 1 condition C&F			Light OFF - 45 min - Encoding										AN Checked
				120s							Dig Time
				Rats		Conditions	Correct		Errors	%	1	2	3	4	5	Correct	Incorrect	Total time	Correct %	Incorrect %
			PT3d	H2102	Group 1	C	4	Near	0	100	0	5.8	4.5	26.4	0	26.4	10.3	36.7	71.9346	7.01635
			PT3c	H2106	Group 1	C	2	Far	2	50	0	0	0	0	0.9	0	0.9	0.9	0	25
			PT3b	H2108	Group 1	C	1	Far	3.5	12.5	0	3.4	3.2	5.5	0	0	12.1	12.1	0	25
			PT3d	H2118	Group X	F	2	Near	1	75	0	47	0	4.8	2.2	47	7	54	87.037	3.24074
			PT3b	H2122	Group X	F	5	Far	3	25	0	1.8	0	4.1	0	0	5.9	5.9	0	25
				Mean					1.9	52.5						14.68	7.24	21.92	31.7943	17.0514
				SEM					0.640312	16.0078						9.56151	1.9369	10.1057	19.6159	4.90396
				AVERAGE	Light-OFF						Dig Time						AN Checked
				Rats		Conditions	Correct		Errors	%	1	2	3	4	5	Correct	Incorrect	Total time	Correct %	Incorrect %
				H2102	Group 1														38.0859	15.4785
				H2106	Group 1														0	25
				H2108	Group 1														0	25
				H2118	Group X														67.8304	8.04239
				H2122	Group X														0	25
				Mean															21.1833	19.7042
				SEM															13.7983	3.44957
	Control	Light-ON AVG
				Group 1 condition B&G			Encoding - 30 min - Light ON										AN Checked
				120s							Dig Time
				Rats		Conditions	Correct		Errors	%	1	2	3	4	5	Correct	Incorrect	Total time	Correct %	Incorrect %
			PT3b	H2102	Group 1	B	3	Near	0	100	0	1.9	9.3	0	7.8	9.3	9.7	19	48.9474	12.7632
			PT3a	H2106	Group 1	B	2	Far	1	75	26.5	7.8	0	0	0	7.8	26.5	34.3	22.7405	19.3149
			PT3c	H2108	Group 1	B	4	Near	3.5	12.5	0	6.5	0	0	4.2	0	10.7	10.7	0	25
			PT3b	H2118	Group X	G	3	Near	0	100	1.2	4.3	9.9	10	0	9.9	15.5	25.4	38.9764	15.2559
			PT3d	H2122	Group X	G	3	Far	2	50	0.8	0	0	12.5	0	0	13.3	13.3	0	25
				Mean					1.3	67.5						5.4	15.14	20.54	22.1329	19.4668
				SEM					0.663325	16.5831						2.23092	3.01556	4.2695	9.95695	2.48924
				Group 1 condition D&E			Light ON - 45 min - Encoding										AN Checked
				120s							Dig Time
				Rats		Conditions	Correct		Errors	%	1	2	3	4	5	Correct	Incorrect	Total time	Correct %	Incorrect %
			PT3c	H2102	Group 1	D	3	Far	1	75	0	12.4	5.2	2.2	4.8	5.2	19.4	24.6	21.1382	19.7154
			PT3d	H2106	Group 1	D	4	Near	0	100	0	1.2	0	1	0	1	1.2	2.2	45.4545	13.6364
			PT3a	H2108	Group 1	D	3	Near	0	100	11.6	3.6	3.6	0.6	4.1	3.6	19.9	23.5	15.3191	21.1702
			PT3c	H2118	Group X	E	3	Far	2	50	1.9	2.6	2.4	5.8	13.5	2.4	23.8	26.2	9.16031	22.7099
			PT3a	H2122	Group X	E	5	Near	1	75	2.8	2.4	17.5	0	9.1	9.1	22.7	31.8	28.6164	17.8459
				Mean					0.8	80						4.26	17.4	21.66	23.9377	19.0156
				SEM					0.374166	9.35414						1.39341	4.13364	5.07027	6.26639	1.5666
																	AN Checked
				AVERAGE	Light-ON						Dig Time
				Rats		Conditions	Correct		Errors	%	1	2	3	4	5	Correct	Incorrect	Total time	Correct %	Incorrect %
				H2102	Group 1														CH	16.2393
				H2106	Group 1														34.0975	16.4756
				H2108	Group 1														7.65957	23.0851
				H2118	Group X														24.0683	18.9829
				H2122	Group X														14.3082	21.423
				Mean															20.0334	19.2412
				SEM															5.77329	1.34652

## Sheet: Fig 5C-Pre&post
FIGURE 5C	H3300 Everyday Memory Task
	Average PRE Drug-Opto + POST Drug-Opto
	1 sample, 2 pellets/trial; 2 trials, 5 SWs for Probe
	Probe trial 24 hr after second encoding trial (E2)
	Duration: 60s/120s (starting from when the rats first dig in a SW)
	Experimenter: Anna Norton (training/testing & scoring) & Dorothy Tse (drug infusion & optogenetic stimulation)
	Raw data
			SCH-Light ON
			PRE SCH-Light ON																% dig Correct SW	Good	>30.1%
			Condition A		PRE SCH - Light ON										AN Checked					Okay	20.1 % < x < 30%
			120s cut off time							Dig Time										Poor	<20%
			Rats	Condition	Groups	Correct	N/F	Errors	%	1	2	3	4	5	Correct	Incorrect	Total time	Correct %	Incorrect %
		3a	H3301	A	Chrimson	5	F	3	25	4.3	14.9	1.6	1	3.8	3.8	21.8	25.6	14.8437	21.2891
		3c	H3302	A	Chrimson	3	M	4	0	4.8	9.1	5.1	8.8	5.8	5.1	28.5	33.6	15.1786	21.2054
		3b	H3303	A	Chrimson	3	F	2	50	2.2	0.8	2.7	8.6	0	2.7	11.6	14.3	18.8811	20.2797
		3a	H3304	A	Chrimson	4	N	1	75	0	10.4	7.7	5.6	45.8	5.6	63.9	69.5	8.05755	22.9856
		3b	H3305	A	Chrimson	4	N	4	0	18.9	7.2	6.4	4.5	12.6	4.5	45.1	49.6	9.07258	22.7319
		3c	H3306	A	Chrimson	4	N	1	75	0	8.7	0	4.6	0	4.6	8.7	13.3	34.5865	16.3534
		3b	H3307	A	Chrimson	2	F	1	75	2.8	0.3	0	15.4	1.1	0.3	19.3	19.6	1.53061	24.6173
		3a	H3308	A	Chrimson	3	F	2	50	0	3.5	3	14.7	0	3	18.2	21.2	14.1509	21.4623
		3b	H3309	A	Chrimson	2	F	1	75	2.5	4.9	7.2	7.6	0.7	4.9	18	22.9	21.3974	19.6507
		3c	H3310	A	Chrimson	5	F	2	50	0	10.6	4.1	0	4	4	14.7	18.7	21.3904	19.6524
			Mean					2.1	47.5						3.85	24.98	28.83	15.9089	21.0228
			SEM					0.378594	9.46485						0.487454	5.39421	5.62941	2.86304	0.715759
			POST SCH-Light ON																% dig Correct SW	Good	>30.1%
			Condition X		POST SCH - Light ON										AN Checked					Okay	20.1 % < x < 30%
			120s cut off time							Dig Time										Poor	<20%
			Rats	Condition	Groups	Correct	N/F	Errors	%	1	2	3	4	5	Correct	Incorrect	Total time	Correct %	Incorrect %
		4c	H3301	X	Chrimson	3	F	4	0	13.2	14.7	8.8	7.6	2.2	8.8	37.7	46.5	18.9247	20.2688
		4a	H3302	X	Chrimson	1	N	2	50	3.3	13.4	8	9.6	2.2	3.3	33.2	36.5	9.0411	22.7397
		4b	H3303	X	Chrimson	4	F	4	0	6	2.4	4.7	0	0.2	0	13.3	13.3	0	25
		4a	H3304	X	Chrimson	3	F	2	50	0	2.3	1.9	2.9	0	1.9	5.2	7.1	26.7606	18.3099
		4c	H3305	X	Chrimson	1	F	2	50	1.6	3	7.7	12.4	1.4	1.6	24.5	26.1	6.13027	23.4674
		4b	H3306	X	Chrimson	2	F	1	75	0	18.7	13	0	5.3	18.7	18.3	37	50.5405	12.3649
		4a	H3307	X	Chrimson	2	F	1	75	4.4	3.5	1.8	10	2.6	3.5	18.8	22.3	15.6951	21.0762
		4c	H3308	X	Chrimson	4	N	2	50	0.4	0	16.9	9.3	0	9.3	17.3	26.6	34.9624	16.2594
		4a	H3309	X	Chrimson	2	F	0	100	0.3	8.2	33.9	2.8	0.4	8.2	37.4	45.6	17.9825	20.5044
		4b	H3310	X	Chrimson	3	N	0	100	15.3	0	7.1	0	0	7.1	15.3	22.4	31.6964	17.0759
			Mean					1.8	55						6.24	22.1	28.34	21.1734	19.7067
			SEM					0.442217	11.0554						1.73591	3.43848	4.11828	4.78605	1.19651
																		% dig Correct SW	Good	>30.1%
			AVG PRE + POST		AVG SCH-Light ON										AN Checked				Okay	20.1 % < x < 30%
			120s cut off time							Dig Time									Poor	<20%
			Rats	Condition	Groups	Correct	N/F	Errors	%	1	2	3	4	5	Correct	Incorrect	Total time	Correct %	Incorrect %
			H3301	SCH-Light ON	Chrimson												36.05	16.8842	20.7789
			H3302	SCH-Light ON	Chrimson												35.05	12.1098	21.9725
			H3303	SCH-Light ON	Chrimson												13.8	9.44056	22.6399
			H3304	SCH-Light ON	Chrimson												38.3	17.4091	20.6477
			H3305	SCH-Light ON	Chrimson												37.85	7.60142	23.0996
			H3306	SCH-Light ON	Chrimson												25.15	42.5635	14.3591
			H3307	SCH-Light ON	Chrimson												20.95	8.61284	22.8468
			H3308	SCH-Light ON	Chrimson												23.9	24.5567	18.8608
			H3309	SCH-Light ON	Chrimson												34.25	19.6899	20.0775
			H3310	SCH-Light ON	Chrimson												20.55	26.5434	18.3641
			Mean														28.585	18.5411	20.3647
			SEM														2.7589	3.37486	0.843716
			Prop-Light ON
																			% dig Correct SW	Good	>30.1%
			Condition C		PRE Prop - Light ON										AN Checked					Okay	20.1 % < x < 30%
			120s cut off time							Dig Time										Poor	<20%
			Rats	Condition	Groups	Correct	N/F	Errors	%	1	2	3	4	5	Correct	Incorrect	Total time	Correct %	Incorrect %
		3c	H3301	C	Chrimson	5	F	4	0	1.6	10.1	11.4	4.7	7.3	7.3	27.8	35.1	20.7977	19.8006
		3b	H3302	C	Chrimson	2	F	1	75	5.8	4.9	8.3	10	14.9	4.9	39	43.9	11.1617	22.2096
		3a	H3303	C	Chrimson	3	F	3	25	11.5	0.6	3.6	14.6	8	3.6	34.7	38.3	9.39948	22.6501
		3c	H3304	C	Chrimson	3	M	2	50	5.1	6.3	3	7.8	5.1	3	24.3	27.3	10.989	22.2527
		3a	H3305	C	Chrimson	5	F	4	0	10.9	16	15.5	9.8	3.1	3.1	52.2	55.3	5.60579	23.5986
		3b	H3306	C	Chrimson	3	F	3.5	12.5	6.2	0.7	0	10.3	0	0	17.2	17.2	0	25
		3a	H3307	C	Chrimson	4	N	0	100	2.5	6.7	1.6	4.7	3.5	4.7	14.3	19	24.7368	18.8158
		3c	H3308	C	Chrimson	4	N	0	100	0	0	8.8	9	0	9	8.8	17.8	50.5618	12.3596
		3a	H3309	C	Chrimson	4	N	0	100	3.6	16.5	2.2	12.7	5.5	12.7	27.8	40.5	31.358	17.1605
		3b	H3310	C	Chrimson	4	N	0	100	0	0	0	23.5	0.6	23.5	0.6	24.1	97.5104	0.622407
			Mean					1.75	56.25						7.18	24.67	31.85	26.2121	18.447
			SEM					0.554026	13.8506						2.13431	4.80525	4.05518	9.18147	2.29537
			Condition Z		POST Prop - Light ON										AN Checked
			120s cut off time							Dig Time
			Rats	Condition	Groups	Correct	N/F	Errors	%	1	2	3	4	5	Correct	Incorrect	Total time	Correct %	Incorrect %
		4b	H3301	Z	Chrimson	3	N	0	100	5.2	11.2	3.8	1.9	3.2	3.8	21.5	25.3	15.0198	21.2451
		4c	H3302	Z	Chrimson	1	F	0	100	13.1	3.3	5.2	1.8	1.4	13.1	11.7	24.8	52.8226	11.7944
		4a	H3303	Z	Chrimson	2	F	1	75	2.8	0.9	1	1.7	5.3	0.9	10.8	11.7	7.69231	23.0769
		4c	H3304	Z	Chrimson	4	N	0	100	1.9	0.9	0.3	7.2	1.8	7.2	4.9	12.1	59.5041	10.124
		4b	H3305	Z	Chrimson	4	F	1	75	2.5	2.1	10.2	16.7	8.3	16.7	23.1	39.8	41.9598	14.5101
		4a	H3306	Z	Chrimson	1	N	1	75	12.5	0	0	12.5	0	12.5	12.5	25	50	12.5
		4c	H3307	Z	Chrimson	3	F	1	75	11	2.2	9	7.3	2.7	9	23.2	32.2	27.9503	18.0124
		4b	H3308	Z	Chrimson	2	F	3	25	1.7	0.6	1.8	8.4	3	0.6	14.9	15.5	3.87097	24.0323
		4c	H3309	Z	Chrimson	3	F	2	50	0	5.4	4.1	16.1	5	4.1	26.5	30.6	13.3987	21.6503
		4a	H3310	Z	Chrimson	3	F	1	75	0	10.7	0.7	0.1	0	0.7	10.8	11.5	6.08696	23.4783
			Mean					1	75						6.86	15.99	22.85	27.8306	18.0424
			SEM					0.298142	7.45356						1.83153	2.241	3.1126	6.78539	1.69635
																		% dig Correct SW	Good	>30.1%
			AVG PRE + POST		AVG Prop-Light ON										AN Checked				Okay	20.1 % < x < 30%
			120s cut off time							Dig Time									Poor	<20%
			Rats	Condition	Groups	Correct	N/F	Errors	%	1	2	3	4	5	Correct	Incorrect	Total time	Correct %	Incorrect %
			H3301	SCH-Light ON	Chrimson												30.2	17.9087	20.5228
			H3302	SCH-Light ON	Chrimson												34.35	31.9922	17.002
			H3303	SCH-Light ON	Chrimson												25	8.54589	22.8635
			H3304	SCH-Light ON	Chrimson												19.7	35.2466	16.1884
			H3305	SCH-Light ON	Chrimson												47.55	23.7828	19.0543
			H3306	SCH-Light ON	Chrimson												21.1	25	18.75
			H3307	SCH-Light ON	Chrimson												25.6	26.3436	18.4141
			H3308	SCH-Light ON	Chrimson												16.65	27.2164	18.1959
			H3309	SCH-Light ON	Chrimson												35.55	22.3784	19.4054
			H3310	SCH-Light ON	Chrimson												17.8	51.7987	12.0503
			Mean														27.35	27.0213	18.2447
			SEM														3.0628	3.60137	0.900343
			Saline-Light ON
																			% dig Correct SW	Good	>30.1%
			Condition B		PRE Saline - Light ON										AN Checked					Okay	20.1 % < x < 30%
			120s cut off time							Dig Time										Poor	<20%
			Rats	Condition	Groups	Correct	N/F	Errors	%	1	2	3	4	5	Correct	Incorrect	Total time	Correct %	Incorrect %
		3b	H3301	B	Chrimson	4	N	0	100	1.1	3.2	1.2	17.4	4.4	17.4	9.9	27.3	63.7363	9.06593
		3a	H3302	B	Chrimson	4	N	1	75	4.2	13.3	4.3	18	3.9	18	25.7	43.7	41.1899	14.7025
		3c	H3303	B	Chrimson	4	N	3	25	1.2	6.8	2.7	5.6	1.4	5.6	12.1	17.7	31.6384	17.0904
		3b	H3304	B	Chrimson	2	F	1	75	6	20	28.9	7.6	2.8	20	45.3	65.3	30.6279	17.343
		3c	H3305	B	Chrimson	5	F	4	0	1	14.8	1.6	9.2	23.3	23.3	26.6	49.9	46.6934	13.3267
		3a	H3306	B	Chrimson	3	F	1	75	0	14.6	28.9	1.5	0	28.9	16.1	45	64.2222	8.94444
		3c	H3307	B	Chrimson	3	M	1	75	0	0	4.2	11	1.1	4.2	12.1	16.3	25.7669	18.5583
		3b	H3308	B	Chrimson	3	F	1	75	0	13	6.8	1.6	1.6	6.8	16.2	23	29.5652	17.6087
		3c	H3309	B	Chrimson	3	M	4	0	7.2	2.2	5.4	15.9	6.3	5.4	31.6	37	14.5946	21.3514
		3a	H3310	B	Chrimson	5	F	3	25	0	11	2.7	5.3	20.3	20.3	19	39.3	51.6539	12.0865
			Mean					1.9	52.5						14.99	21.46	36.45	39.9689	15.0078
			SEM					0.458258	11.4564						2.77759	3.47509	4.90977	5.21409	1.30352
																			% dig Correct SW	Good	>30.1%
			Condition Y			POST Saline - Light ON 1									AN Checked					Okay	20.1 % < x < 30%
			120s cut off time							Dig Time										Poor	<20%
			Rats	Condition	Groups	Correct	N/F	Errors	%	1	2	3	4	5	Correct	Incorrect	Total time	Correct %	Incorrect %
		4a	H3301	Y	Chrimson	3	F	2	50	4.8	6.9	9.1	5.6	2.3	9.1	19.6	28.7	31.7073	17.0732
		4b	H3302	Y	Chrimson	2	F	4	0	7.1	0.4	4.5	7.1	4.7	0.4	23.4	23.8	1.68067	24.5798
		4c	H3303	Y	Chrimson	4	N	3	25	0	2.4	1.6	2.7	2.1	2.7	6.1	8.8	30.6818	17.3295
		4b	H3304	Y	Chrimson	3	N	1	75	1.9	3.8	19.8	2.4	0	19.8	8.1	27.9	70.9677	7.25806
		4a	H3305	Y	Chrimson	2	F	1	75	0	45.5	1.5	11	0.8	45.5	13.3	58.8	77.381	5.65476
		4c	H3306	Y	Chrimson	3	F	1	75	0	0	36.3	0	30.1	36.3	30.1	66.4	54.6687	11.3328
		4b	H3307	Y	Chrimson	4	F	2	50	2.9	0	4.6	9.8	0	9.8	7.5	17.3	56.6474	10.8382
		4a	H3308	Y	Chrimson	1	N	3	25	0.2	6.6	1.2	0	7.7	0.2	15.5	15.7	1.27389	24.6815
		4b	H3309	Y	Chrimson	4	F	0	100	9.1	1.1	0	9	8.7	9	18.9	27.9	32.2581	16.9355
		4c	H3310	Y	Chrimson	1	F	2	50	8.3	8.4	0	3.5	0	8.3	11.9	20.2	41.0891	14.7277
			Mean					1.9	52.5						14.11	15.44	29.55	39.8356	15.0411
			SEM					0.378594	9.46485						4.85946	2.42401	5.88084	8.18751	2.04688
			S67 Probe Test 4d_POST Drug-Opto 4			POST Saline - Light ON 2									AN Checked
			120s cut off time							Dig Time
			Rats	Condition	Groups	Correct	N/F	Errors	%	1	2	3	4	5	Correct	Incorrect	Total time	Correct %	Incorrect %
		4d	H3301	Saline	Chrimson	4	F	1	75	1.3	7.8	2	2.1	6.3	2.1	17.4	19.5	10.7692	22.3077
		4d	H3302	Saline	Chrimson	2	F	2	50	1	3.1	4	2.6	6.4	3.1	14	17.1	18.1287	20.4678
		4d	H3303	Saline	Chrimson	3	N	2	50	1.5	19.5	2.8	2.7	0	2.8	23.7	26.5	10.566	22.3585
		4d	H3304	Saline	Chrimson	2	F	1	75	1.1	13.1	6.1	3.4	1.2	13.1	11.8	24.9	52.6104	11.8474
		4d	H3305	Saline	Chrimson	4	F	1	75	7.8	0	2.8	30.2	1.2	30.2	11.8	42	71.9048	7.02381
		4d	H3306	Saline	Chrimson	3	N	1	75	0	11.8	47.8	0	0	47.8	11.8	59.6	80.2013	4.94966
		4d	H3307	Saline	Chrimson	2	F	1	75	2.8	8.3	13.3	1.8	6.9	8.3	24.8	33.1	25.0755	18.7311
		4d	H3308	Saline	Chrimson	3	N	1	75	0	4.2	6.3	0	0	6.3	4.2	10.5	60	10
		4d	H3309	Saline	Chrimson	4	F	1	75	1.9	0	7.2	24.7	1.8	24.7	10.9	35.6	69.382	7.65449
		4d	H3310	Saline	Chrimson	3	N	0	100	0	0	7	0	0	7	0	7	100	0
			Mean					1.1	72.5						14.54	13.04	27.58	49.8638	12.534
			SEM					0.179505	4.48764						4.76551	2.42497	4.97408	10.0583	2.51459
			AVG POST Saline - Light ON
			PT4 Saline + S67 PT4d_POST Saline - Light ON Only			AVG POST Saline - Light ON									AN Checked
			120s cut off time							Dig Time
			Rats	Condition	Groups	Correct	N/F	Errors	%	1	2	3	4	5	Correct	Incorrect	Total time	Correct %	Incorrect %
			H3301	Saline	Chrimson												24.1	21.2383	19.6904
			H3302	Saline	Chrimson												20.45	9.90466	22.5238
			H3303	Saline	Chrimson												17.65	20.6239	19.844
			H3304	Saline	Chrimson												26.4	61.7891	9.55273
			H3305	Saline	Chrimson												50.4	74.6429	6.33929
			H3306	Saline	Chrimson												63	67.435	8.14125
			H3307	Saline	Chrimson												25.2	40.8615	14.7846
			H3308	Saline	Chrimson												13.1	30.6369	17.3408
			H3309	Saline	Chrimson												31.75	50.82	12.295
			H3310	Saline	Chrimson												13.6	70.5446	7.36386
			Mean														28.565	44.8497	13.7876
			SEM														5.11722	7.42667	1.85667
																		% dig Correct SW	Good	>30.1%
			AVG PRE + POST		AVG Saline-Light ON										AN Checked				Okay	20.1 % < x < 30%
			120s cut off time							Dig Time									Poor	<20%
			Rats	Condition	Groups	Correct	N/F	Errors	%	1	2	3	4	5	Correct	Incorrect	Total time	Correct %	Incorrect %
			H3301	SCH-Light ON	Chrimson												25.7	42.4873	14.3782
			H3302	SCH-Light ON	Chrimson												32.075	25.5473	18.6132
			H3303	SCH-Light ON	Chrimson												17.675	26.1312	18.4672
			H3304	SCH-Light ON	Chrimson												45.85	46.2085	13.4479
			H3305	SCH-Light ON	Chrimson												50.15	60.6681	9.83297
			H3306	SCH-Light ON	Chrimson												54	65.8286	8.54285
			H3307	SCH-Light ON	Chrimson												20.75	33.3142	16.6715
			H3308	SCH-Light ON	Chrimson												18.05	30.1011	17.4747
			H3309	SCH-Light ON	Chrimson												34.375	32.7073	16.8232
			H3310	SCH-Light ON	Chrimson												26.45	61.0992	9.72519
			Mean														32.5075	42.4093	14.3977
			SEM														4.22319	4.85712	1.21428
			SPSS ANALYSIS
			AVG PT3 & PT4 (Light ON Conditions Only - Saline, SCH, Prop)
			No Saline-Light OFF
			1-sample t-test
			120s
			One-Sample Statistics
				N	Mean	Std. Deviation	Std. Error Mean
			PREPOST_SalineON_Correct	10	42.41	15.3602	4.85732
			PREPOST_SalineON_Incorrect	10	14.397	3.83926	1.21408
			PREPOST_SCHON_Correct	10	18.54	10.6719	3.37474
			PREPOST_SCHON_Incorrect	10	20.365	2.66848	0.843846
			PREPOST_PropON_Correct	10	27.022	11.3882	3.60127
			PREPOST_PropON_Incorrect	10	18.244	2.84633	0.900089
			One-Sample Test
				Test Value = 20
				t	df	Sig. (2-tailed)	Mean Difference	95% Confidence Interval of the Difference
								Lower	Upper
			PREPOST_SalineON_Correct	4.61365	9	0.00126571	22.41	11.422	33.398
			PREPOST_SalineON_Incorrect	-4.61501	9	0.00126327	-5.603	-8.34944	-2.85656
			PREPOST_SCHON_Correct	-0.432626	9	0.675468	-1.46	-9.0942	6.1742
			PREPOST_SCHON_Incorrect	0.432543	9	0.675526	0.365	-1.54391	2.27391
			PREPOST_PropON_Correct	1.94987	9	0.0829846	7.022	-1.12465	15.1686
			PREPOST_PropON_Incorrect	-1.95092	9	0.0828445	-1.756	-3.79214	0.280143
			2-way RM ANOVA (All Groups)
			120s
			Within-Subjects Factors
			Measure:	percentage_dig_time
			Drug		Dependent Variable
			1	1	PREPOST_SalineON_Correct
				2	PREPOST_SalineON_Incorrect
			2	1	PREPOST_SCHON_Correct
				2	PREPOST_SCHON_Incorrect
			3	1	PREPOST_PropON_Correct
				2	PREPOST_PropON_Incorrect
			Descriptive Statistics
				Mean	Std. Deviation	N
			PREPOST_SalineON_Correct	42.41	15.3602	10
			PREPOST_SalineON_Incorrect	14.397	3.83926	10
			PREPOST_SCHON_Correct	18.54	10.6719	10
			PREPOST_SCHON_Incorrect	20.365	2.66848	10
			PREPOST_PropON_Correct	27.022	11.3882	10
			PREPOST_PropON_Incorrect	18.244	2.84633	10
			Mauchly's Test of Sphericitya
			Measure:	percentage_dig_time
			Within Subjects Effect	Mauchly's W	Approx. Chi-Square	df	Sig.	Epsilonb
								Greenhouse-Geisser	Huynh-Feldt	Lower-bound
			Drug	0.973232	0.217065	2	0.89715	0.97393	1	0.5
			Sandwell	1	0	0		1	1	1
			Drug * Sandwell	0.973281	0.216661	2	0.897331	0.973976	1	0.5
			Tests the null hypothesis that the error covariance matrix of the orthonormalized transformed dependent variables is proportional to an identity matrix.
			a. Design: Intercept Within Subjects Design: Drug + Sandwell + Drug * Sandwell
			b. May be used to adjust the degrees of freedom for the averaged tests of significance. Corrected tests are displayed in the Tests of Within-Subjects Effects table.
			Tests of Within-Subjects Effects
			Measure:	percentage_dig_time
			Source		Type III Sum of Squares	df	Mean Square	F	Sig.	Partial Eta Squared	Noncent. Parameter	Observed Powera
			Drug	Sphericity Assumed	823.564	2	411.782	15.4181	0.000125536	0.631422	30.8363	0.997212
				Greenhouse-Geisser	823.564	1.94786	422.805	15.4181	0.000148957	0.631422	30.0324	0.996689
				Huynh-Feldt	823.564	2	411.782	15.4181	0.000125536	0.631422	30.8363	0.997212
				Lower-bound	823.564	1	823.564	15.4181	0.00347597	0.631422	15.4181	0.936074
			Error(Drug)	Sphericity Assumed	480.737	18	26.7076
				Greenhouse-Geisser	480.737	17.5307	27.4225
				Huynh-Feldt	480.737	18	26.7076
				Lower-bound	480.737	9	53.4153
			Sandwell	Sphericity Assumed	2037.7	1	2037.7	9.00585	0.0149327	0.500163	9.00585	0.761423
				Greenhouse-Geisser	2037.7	1	2037.7	9.00585	0.0149327	0.500163	9.00585	0.761423
				Huynh-Feldt	2037.7	1	2037.7	9.00585	0.0149327	0.500163	9.00585	0.761423
				Lower-bound	2037.7	1	2037.7	9.00585	0.0149327	0.500163	9.00585	0.761423
			Error(Sandwell)	Sphericity Assumed	2036.38	9	226.264
				Greenhouse-Geisser	2036.38	9	226.264
				Huynh-Feldt	2036.38	9	226.264
				Lower-bound	2036.38	9	226.264
			Drug * Sandwell	Sphericity Assumed	2287.86	2	1143.93	15.4232	0.000125304	0.631497	30.8463	0.997218
				Greenhouse-Geisser	2287.86	1.94795	1174.49	15.4232	0.000148643	0.631497	30.0436	0.996698
				Huynh-Feldt	2287.86	2	1143.93	15.4232	0.000125304	0.631497	30.8463	0.997218
				Lower-bound	2287.86	1	2287.86	15.4232	0.0034726	0.631497	15.4232	0.936144
			Error(Drug*Sandwell)	Sphericity Assumed	1335.05	18	74.1695
				Greenhouse-Geisser	1335.05	17.5316	76.1513
				Huynh-Feldt	1335.05	18	74.1695
				Lower-bound	1335.05	9	148.339
			a. Computed using alpha = .05
			Pairwise Comparisons
			Measure:	percentage_dig_time
			Drug			Mean Difference (I-J)	Std. Error	Sig.b	95% Confidence Interval for Differenceb
									Lower Bound	Upper Bound
			1	1	2	28.013*	6.0714	0.00126522	14.2785	41.7475
				2	1	-28.013*	6.0714	0.00126522	-41.7475	-14.2785
			2	1	2	-1.825	4.21859	0.67548	-11.3681	7.71811
				2	1	1.825	4.21859	0.67548	-7.71811	11.3681
			3	1	2	8.778	4.50136	0.0829565	-1.40479	18.9608
				2	1	-8.778	4.50136	0.0829565	-18.9608	1.40479
			Based on estimated marginal means
			*. The mean difference is significant at the .05 level.
			b. Adjustment for multiple comparisons: Bonferroni.
			Pairwise Comparisons
			Measure:	percentage_dig_time
			Sandwell			Mean Difference (I-J)	Std. Error	Sig.b	95% Confidence Interval for Differenceb
									Lower Bound	Upper Bound
			1	1	2	23.870*	4.22867	0.000947049	11.4659	36.2741
					3	15.388*	4.69628	0.028742	1.61228	29.1637
				2	1	-23.870*	4.22867	0.000947049	-36.2741	-11.4659
					3	-8.482	4.12683	0.210022	-20.5873	3.62334
				3	1	-15.388*	4.69628	0.028742	-29.1637	-1.61228
					2	8.482	4.12683	0.210022	-3.62334	20.5873
			2	1	2	-5.968*	1.05674	0.000943721	-9.06775	-2.86825
					3	-3.847*	1.1737	0.0286941	-7.28983	-0.404166
				2	1	5.968*	1.05674	0.000943721	2.86825	9.06775
					3	2.121	1.03178	0.209905	-0.905539	5.14754
				3	1	3.847*	1.1737	0.0286941	0.404166	7.28983
					2	-2.121	1.03178	0.209905	-5.14754	0.905539
			Based on estimated marginal means
			*. The mean difference is significant at the .05 level.
			b. Adjustment for multiple comparisons: Bonferroni.
			1-way RM ANOVA (Correct % Only)
			120s
			Within-Subjects Factors
			Measure:	percentage_dig_time
			Drug	Dependent Variable
			1	PREPOST_SalineON_Correct
			2	PREPOST_SCHON_Correct
			3	PREPOST_PropON_Correct
			Descriptive Statistics
				Mean	Std. Deviation	N
			PREPOST_SalineON_Correct	42.41	15.3602	10
			PREPOST_SCHON_Correct	18.54	10.6719	10
			PREPOST_PropON_Correct	27.022	11.3882	10
			Mauchly's Test of Sphericitya
			Measure:	percentage_dig_time
			Within Subjects Effect	Mauchly's W	Approx. Chi-Square	df	Sig.	Epsilonb
								Greenhouse-Geisser	Huynh-Feldt	Lower-bound
			Drug	0.973262	0.216812	2	0.897263	0.973959	1	0.5
			Tests the null hypothesis that the error covariance matrix of the orthonormalized transformed dependent variables is proportional to an identity matrix.
			a. Design: Intercept Within Subjects Design: Drug
			b. May be used to adjust the degrees of freedom for the averaged tests of significance. Corrected tests are displayed in the Tests of Within-Subjects Effects table.
			Tests of Within-Subjects Effects
			Measure:	percentage_dig_time
			Source		Type III Sum of Squares	df	Mean Square	F	Sig.	Partial Eta Squared	Noncent. Parameter	Observed Powera
			Drug	Sphericity Assumed	2928.37	2	1464.19	15.4213	0.000125391	0.631469	30.8426	0.997216
				Greenhouse-Geisser	2928.37	1.94792	1503.34	15.4213	0.00014876	0.631469	30.0394	0.996695
				Huynh-Feldt	2928.37	2	1464.19	15.4213	0.000125391	0.631469	30.8426	0.997216
				Lower-bound	2928.37	1	2928.37	15.4213	0.00347386	0.631469	15.4213	0.936118
			Error(Drug)	Sphericity Assumed	1709.02	18	94.9458
				Greenhouse-Geisser	1709.02	17.5313	97.4844
				Huynh-Feldt	1709.02	18	94.9458
				Lower-bound	1709.02	9	189.892
			a. Computed using alpha = .05
			Pairwise Comparisons
			Measure:	percentage_dig_time
			(I) Drug		Mean Difference (I-J)	Std. Error	Sig.b	95% Confidence Interval for Differenceb
								Lower Bound	Upper Bound
			1	2	23.870*	4.22867	0.000947049	11.4659	36.2741
				3	15.388*	4.69628	0.028742	1.61228	29.1637
			2	1	-23.870*	4.22867	0.000947049	-36.2741	-11.4659
				3	-8.482	4.12683	0.210022	-20.5873	3.62334
			3	1	-15.388*	4.69628	0.028742	-29.1637	-1.61228
				2	8.482	4.12683	0.210022	-3.62334	20.5873
			Based on estimated marginal means
			*. The mean difference is significant at the .05 level.
			b. Adjustment for multiple comparisons: Bonferroni.

## Sheet: Fig 5D - PRE 
FIGURE 5D	H3300 Everyday Memory Task
	Probe Test 3 (a, b & c combined) _ PRE Drug-Opto
	1 sample, 2 pellets/trial; 2 trials, 5 SWs for Probe
	Drug infused 15 min before optogenetic stimulation.
	First encoding trial (E1) performed 45 min after optogenetic stimulation.
	Probe trial 24 hr after second encoding trial (E2)
	Duration: 60s/120s (starting from when the rats first dig in a SW)
	Experimenter: Anna Norton (training/testing & scoring) & Dorothy Tse (drug infusion & optogenetic stimulation)
	Raw data
		S43										S47										S51
		PT3a										PT3b										PT3c
									1										1									1
				2				3								2								2			3
		W																		E		W
					4										3			4
																									4
								5						5															5
			S43 Probe Test 3a _ PRE Opto-Drug 1												AN Checked
			120s cut off time							Dig Time
			Rats	Condition	Groups	Correct	N/F	Errors	%	1	2	3	4	5	Correct	Incorrect	Total time	Correct %	Incorrect %
		3a	H3301	A	Chrimson	5	F	3	25	4.3	14.9	1.6	1	3.8	3.8	21.8	25.6	14.8437	21.2891
		3a	H3302	B	Chrimson	4	N	1	75	4.2	13.3	4.3	18	3.9	18	25.7	43.7	41.1899	14.7025
		3a	H3303	C	Chrimson	3	F	3	25	11.5	0.6	3.6	14.6	8	3.6	34.7	38.3	9.39948	22.6501
		3a	H3304	A	Chrimson	4	N	1	75	0	10.4	7.7	5.6	45.8	5.6	63.9	69.5	8.05755	22.9856
		3a	H3305	C	Chrimson	5	F	4	0	10.9	16	15.5	9.8	3.1	3.1	52.2	55.3	5.60579	23.5986
		3a	H3306	B	Chrimson	3	F	1	75	0	14.6	28.9	1.5	0	28.9	16.1	45	64.2222	8.94444
		3a	H3307	C	Chrimson	4	N	0	100	2.5	6.7	1.6	4.7	3.5	4.7	14.3	19	24.7368	18.8158
		3a	H3308	A	Chrimson	3	F	2	50	0	3.5	3	14.7	0	3	18.2	21.2	14.1509	21.4623
		3a	H3309	C	Chrimson	4	N	0	100	3.6	16.5	2.2	12.7	5.5	12.7	27.8	40.5	31.358	17.1605
		3a	H3310	B	Chrimson	5	F	3	25	0	11	2.7	5.3	20.3	20.3	19	39.3	51.6539	12.0865
			Mean					1.8	55						10.37	29.37	39.74	26.5218	18.3695
			SEM					0.442217	11.0554						2.89958	5.21822	4.88511	6.37327	1.59332
			S47 Probe Test 3b _ PRE Opto-Drug 2												AN Checked
			120s cut off time							Dig Time
			Rats	Condition	Groups	Correct	N/F	Errors	%	1	2	3	4	5	Correct	Incorrect	Total time	Correct %	Incorrect %
		3b	H3301	B	Chrimson	4	N	0	100	1.1	3.2	1.2	17.4	4.4	17.4	9.9	27.3	63.7363	9.06593
		3b	H3302	C	Chrimson	2	F	1	75	5.8	4.9	8.3	10	14.9	4.9	39	43.9	11.1617	22.2096
		3b	H3303	A	Chrimson	3	F	2	50	2.2	0.8	2.7	8.6	0	2.7	11.6	14.3	18.8811	20.2797
		3b	H3304	B	Chrimson	2	F	1	75	6	20	28.9	7.6	2.8	20	45.3	65.3	30.6279	17.343
		3b	H3305	A	Chrimson	4	N	4	0	18.9	7.2	6.4	4.5	12.6	4.5	45.1	49.6	9.07258	22.7319
		3b	H3306	C	Chrimson	3	F	3.5	12.5	6.2	0.7	0	10.3	0	0	17.2	17.2	0	25
		3b	H3307	A	Chrimson	2	F	1	75	2.8	0.3	0	15.4	1.1	0.3	19.3	19.6	1.53061	24.6173
		3b	H3308	B	Chrimson	3	F	1	75	0	13	6.8	1.6	1.6	6.8	16.2	23	29.5652	17.6087
		3b	H3309	A	Chrimson	2	F	1	75	2.5	4.9	7.2	7.6	0.7	4.9	18	22.9	21.3974	19.6507
		3b	H3310	C	Chrimson	4	N	0	100	0	0	0	23.5	0.6	23.5	0.6	24.1	97.5104	0.622407
			Mean					1.45	63.75						8.5	22.22	30.72	28.3483	17.9129
			SEM					0.424591	10.6148						2.6965	4.89616	5.24751	9.64369	2.41092
			S51 Probe Test 3c _ PRE Opto-Drug 3												AN Checked
			120s cut off time							Dig Time
			Rats	Condition	Groups	Correct	N/F	Errors	%	1	2	3	4	5	Correct	Incorrect	Total time	Correct %	Incorrect %
		3c	H3301	C	Chrimson	5	F	4	0	1.6	10.1	11.4	4.7	7.3	7.3	27.8	35.1	20.7977	19.8006
		3c	H3302	A	Chrimson	3	M	4	0	4.8	9.1	5.1	8.8	5.8	5.1	28.5	33.6	15.1786	21.2054
		3c	H3303	B	Chrimson	4	N	3	25	1.2	6.8	2.7	5.6	1.4	5.6	12.1	17.7	31.6384	17.0904
		3c	H3304	C	Chrimson	3	M	2	50	5.1	6.3	3	7.8	5.1	3	24.3	27.3	10.989	22.2527
		3c	H3305	B	Chrimson	5	F	4	0	1	14.8	1.6	9.2	23.3	23.3	26.6	49.9	46.6934	13.3267
		3c	H3306	A	Chrimson	4	N	1	75	0	8.7	0	4.6	0	4.6	8.7	13.3	34.5865	16.3534
		3c	H3307	B	Chrimson	3	M	1	75	0	0	4.2	11	1.1	4.2	12.1	16.3	25.7669	18.5583
		3c	H3308	C	Chrimson	4	N	0	100	0	0	8.8	9	0	9	8.8	17.8	50.5618	12.3596
		3c	H3309	B	Chrimson	3	M	4	0	7.2	2.2	5.4	15.9	6.3	5.4	31.6	37	14.5946	21.3514
		3c	H3310	A	Chrimson	5	F	2	50	0	10.6	4.1	0	4	4	14.7	18.7	21.3904	19.6524
			Mean					2.5	37.5						7.15	19.52	26.67	27.2197	18.1951
			SEM					0.477261	11.9315						1.87464	2.8547	3.76354	4.27268	1.06817
																			% dig Correct SW	Good	>30.1%
			Condition A		SCH										AN Checked					Okay	20.1 % < x < 30%
			120s cut off time							Dig Time										Poor	<20%
			Rats	Condition	Groups	Correct	N/F	Errors	%	1	2	3	4	5	Correct	Incorrect	Total time	Correct %	Incorrect %
		3a	H3301	A	Chrimson	5	F	3	25	4.3	14.9	1.6	1	3.8	3.8	21.8	25.6	14.8437	21.2891
		3c	H3302	A	Chrimson	3	M	4	0	4.8	9.1	5.1	8.8	5.8	5.1	28.5	33.6	15.1786	21.2054
		3b	H3303	A	Chrimson	3	F	2	50	2.2	0.8	2.7	8.6	0	2.7	11.6	14.3	18.8811	20.2797
		3a	H3304	A	Chrimson	4	N	1	75	0	10.4	7.7	5.6	45.8	5.6	63.9	69.5	8.05755	22.9856
		3b	H3305	A	Chrimson	4	N	4	0	18.9	7.2	6.4	4.5	12.6	4.5	45.1	49.6	9.07258	22.7319
		3c	H3306	A	Chrimson	4	N	1	75	0	8.7	0	4.6	0	4.6	8.7	13.3	34.5865	16.3534
		3b	H3307	A	Chrimson	2	F	1	75	2.8	0.3	0	15.4	1.1	0.3	19.3	19.6	1.53061	24.6173
		3a	H3308	A	Chrimson	3	F	2	50	0	3.5	3	14.7	0	3	18.2	21.2	14.1509	21.4623
		3b	H3309	A	Chrimson	2	F	1	75	2.5	4.9	7.2	7.6	0.7	4.9	18	22.9	21.3974	19.6507
		3c	H3310	A	Chrimson	5	F	2	50	0	10.6	4.1	0	4	4	14.7	18.7	21.3904	19.6524
			Mean					2.1	47.5						3.85	24.98	28.83	15.9089	21.0228
			SEM					0.378594	9.46485						0.487454	5.39421	5.62941	2.86304	0.715759
			Condition B		Saline										AN Checked
			120s cut off time							Dig Time
			Rats	Condition	Groups	Correct	N/F	Errors	%	1	2	3	4	5	Correct	Incorrect	Total time	Correct %	Incorrect %
		3b	H3301	B	Chrimson	4	N	0	100	1.1	3.2	1.2	17.4	4.4	17.4	9.9	27.3	63.7363	9.06593
		3a	H3302	B	Chrimson	4	N	1	75	4.2	13.3	4.3	18	3.9	18	25.7	43.7	41.1899	14.7025
		3c	H3303	B	Chrimson	4	N	3	25	1.2	6.8	2.7	5.6	1.4	5.6	12.1	17.7	31.6384	17.0904
		3b	H3304	B	Chrimson	2	F	1	75	6	20	28.9	7.6	2.8	20	45.3	65.3	30.6279	17.343
		3c	H3305	B	Chrimson	5	F	4	0	1	14.8	1.6	9.2	23.3	23.3	26.6	49.9	46.6934	13.3267
		3a	H3306	B	Chrimson	3	F	1	75	0	14.6	28.9	1.5	0	28.9	16.1	45	64.2222	8.94444
		3c	H3307	B	Chrimson	3	M	1	75	0	0	4.2	11	1.1	4.2	12.1	16.3	25.7669	18.5583
		3b	H3308	B	Chrimson	3	F	1	75	0	13	6.8	1.6	1.6	6.8	16.2	23	29.5652	17.6087
		3c	H3309	B	Chrimson	3	M	4	0	7.2	2.2	5.4	15.9	6.3	5.4	31.6	37	14.5946	21.3514
		3a	H3310	B	Chrimson	5	F	3	25	0	11	2.7	5.3	20.3	20.3	19	39.3	51.6539	12.0865
			Mean					1.9	52.5						14.99	21.46	36.45	39.9689	15.0078
			SEM					0.458258	11.4564						2.77759	3.47509	4.90977	5.21409	1.30352
			Condition C		Prop										AN Checked
			120s cut off time							Dig Time
			Rats	Condition	Groups	Correct	N/F	Errors	%	1	2	3	4	5	Correct	Incorrect	Total time	Correct %	Incorrect %
		3c	H3301	C	Chrimson	5	F	4	0	1.6	10.1	11.4	4.7	7.3	7.3	27.8	35.1	20.7977	19.8006
		3b	H3302	C	Chrimson	2	F	1	75	5.8	4.9	8.3	10	14.9	4.9	39	43.9	11.1617	22.2096
		3a	H3303	C	Chrimson	3	F	3	25	11.5	0.6	3.6	14.6	8	3.6	34.7	38.3	9.39948	22.6501
		3c	H3304	C	Chrimson	3	M	2	50	5.1	6.3	3	7.8	5.1	3	24.3	27.3	10.989	22.2527
		3a	H3305	C	Chrimson	5	F	4	0	10.9	16	15.5	9.8	3.1	3.1	52.2	55.3	5.60579	23.5986
		3b	H3306	C	Chrimson	3	F	3.5	12.5	6.2	0.7	0	10.3	0	0	17.2	17.2	0	25
		3a	H3307	C	Chrimson	4	N	0	100	2.5	6.7	1.6	4.7	3.5	4.7	14.3	19	24.7368	18.8158
		3c	H3308	C	Chrimson	4	N	0	100	0	0	8.8	9	0	9	8.8	17.8	50.5618	12.3596
		3a	H3309	C	Chrimson	4	N	0	100	3.6	16.5	2.2	12.7	5.5	12.7	27.8	40.5	31.358	17.1605
		3b	H3310	C	Chrimson	4	N	0	100	0	0	0	23.5	0.6	23.5	0.6	24.1	97.5104	0.622407
			Mean					1.75	56.25						7.18	24.67	31.85	26.2121	18.447
			SEM					0.554026	13.8506						2.13431	4.80525	4.05518	9.18147	2.29537
			SPSS Stats
			PT3_PRE Drug-Opto_Light ON Conditions_120s
			1-sample t-test
			120s
			One-Sample Statistics
				N	Mean	Std. Deviation	Std. Error Mean
			PRESaline_Correct	10	39.969	16.4881	5.21399
			PRESaline_Incorrect	10	15.008	4.12158	1.30336
			PRESCH_Correct	10	15.909	9.05478	2.86337
			PRESCH_Incorrect	10	21.023	2.26514	0.716301
			PREProp_Correct	10	26.213	29.0337	9.18127
			PREProp_Incorrect	10	18.447	7.25919	2.29556
			One-Sample Test
				Test Value = 20
				t	df	Sig. (2-tailed)	Mean Difference	95% Confidence Interval of the Difference
								Lower	Upper
			PRESaline_Correct	3.82989	9	0.00402842	19.969	8.17413	31.7639
			PRESaline_Incorrect	-3.83011	9	0.00402706	-4.992	-7.9404	-2.0436
			PRESCH_Correct	-1.42873	9	0.186854	-4.091	-10.5684	2.3864
			PRESCH_Incorrect	1.42817	9	0.187011	1.023	-0.597385	2.64338
			PREProp_Correct	0.676704	9	0.515607	6.213	-14.5565	26.9825
			PREProp_Incorrect	-0.676524	9	0.515716	-1.553	-6.74591	3.63991
			2-way RM ANOVA (All Groups)
			120s
			Within-Subjects Factors
			Measure:	MEASURE_1
			Drug		Dependent Variable
			1	1	PRESaline_Correct
				2	PRESaline_Incorrect
			2	1	PRESCH_Correct
				2	PRESCH_Incorrect
			3	1	PREProp_Correct
				2	PREProp_Incorrect
			Descriptive Statistics
				Mean	Std. Deviation	N
			PRESaline_Correct	39.969	16.4881	10
			PRESaline_Incorrect	15.008	4.12158	10
			PRESCH_Correct	15.909	9.05478	10
			PRESCH_Incorrect	21.023	2.26514	10
			PREProp_Correct	26.213	29.0337	10
			PREProp_Incorrect	18.447	7.25919	10
			Mauchly's Test of Sphericitya
			Measure:	MEASURE_1
			Within Subjects Effect	Mauchly's W	Approx. Chi-Square	df	Sig.	Epsilonb
								Greenhouse-Geisser	Huynh-Feldt	Lower-bound
			Drug	0.46881	6.06046	2	0.0483046	0.653087	0.718871	0.5
			Sandwell	1	0	0		1	1	1
			Drug * Sandwell	0.468523	6.06535	2	0.0481865	0.652965	0.718689	0.5
			Tests the null hypothesis that the error covariance matrix of the orthonormalized transformed dependent variables is proportional to an identity matrix.
			a. Design: Intercept Within Subjects Design: Drug + Sandwell + Drug * Sandwell
			b. May be used to adjust the degrees of freedom for the averaged tests of significance. Corrected tests are displayed in the Tests of Within-Subjects Effects table.
			Tests of Within-Subjects Effects
			Measure:	MEASURE_1
			Source		Type III Sum of Squares	df	Mean Square	F	Sig.	Partial Eta Squared	Noncent. Parameter	Observed Powera
			Drug	Sphericity Assumed	819.641	2	409.82	3.84628	0.0406617	0.299408	7.69257	0.620535
				Greenhouse-Geisser	819.641	1.30617	627.513	3.84628	0.0658903	0.299408	5.02391	0.487587
				Huynh-Feldt	819.641	1.43774	570.089	3.84628	0.0601103	0.299408	5.52996	0.515367
				Lower-bound	819.641	1	819.641	3.84628	0.0814878	0.299408	3.84628	0.417859
			Error(Drug)	Sphericity Assumed	1917.89	18	106.55
				Greenhouse-Geisser	1917.89	11.7556	163.148
				Huynh-Feldt	1917.89	12.9397	148.218
				Lower-bound	1917.89	9	213.099
			Sandwell	Sphericity Assumed	1270.8	1	1270.8	3.70411	0.0864163	0.291568	3.70411	0.405247
				Greenhouse-Geisser	1270.8	1	1270.8	3.70411	0.0864163	0.291568	3.70411	0.405247
				Huynh-Feldt	1270.8	1	1270.8	3.70411	0.0864163	0.291568	3.70411	0.405247
				Lower-bound	1270.8	1	1270.8	3.70411	0.0864163	0.291568	3.70411	0.405247
			Error(Sandwell)	Sphericity Assumed	3087.69	9	343.077
				Greenhouse-Geisser	3087.69	9	343.077
				Huynh-Feldt	3087.69	9	343.077
				Lower-bound	3087.69	9	343.077
			Drug * Sandwell	Sphericity Assumed	2276.78	2	1138.39	3.84617	0.0406649	0.299402	7.69234	0.620521
				Greenhouse-Geisser	2276.78	1.30593	1743.42	3.84617	0.0659052	0.299402	5.02283	0.487522
				Huynh-Feldt	2276.78	1.43738	1583.98	3.84617	0.0601292	0.299402	5.5284	0.51528
				Lower-bound	2276.78	1	2276.78	3.84617	0.0814916	0.299402	3.84617	0.417849
			Error(Drug*Sandwell)	Sphericity Assumed	5327.64	18	295.98
				Greenhouse-Geisser	5327.64	11.7534	453.287
				Huynh-Feldt	5327.64	12.9364	411.833
				Lower-bound	5327.64	9	591.96
			a. Computed using alpha = .05
			Pairwise Comparisons
			Measure:	MEASURE_1
			Sandwell			Mean Difference (I-J)	Std. Error	Sig.b	95% Confidence Interval for Differenceb
									Lower Bound	Upper Bound
			1	1	2	24.060*	4.75128	0.00203234	10.123	37.997
					3	13.756	10.7349	0.696221	-17.7331	45.2451
				2	1	-24.060*	4.75128	0.00203234	-37.997	-10.123
					3	-10.304	9.46027	0.913125	-38.054	17.446
				3	1	-13.756	10.7349	0.696221	-45.2451	17.7331
					2	10.304	9.46027	0.913125	-17.446	38.054
			2	1	2	-6.015*	1.18726	0.00202577	-9.49762	-2.53238
					3	-3.439	2.68417	0.696432	-11.3126	4.43455
				2	1	6.015*	1.18726	0.00202577	2.53238	9.49762
					3	2.576	2.36502	0.913096	-4.36136	9.51336
				3	1	3.439	2.68417	0.696432	-4.43455	11.3126
					2	-2.576	2.36502	0.913096	-9.51336	4.36136
			Based on estimated marginal means
			*. The mean difference is significant at the .05 level.
			b. Adjustment for multiple comparisons: Bonferroni.
			Pairwise Comparisons
			Measure:	MEASURE_1
			Drug			Mean Difference (I-J)	Std. Error	Sig.b	95% Confidence Interval for Differenceb
									Lower Bound	Upper Bound
			1	1	2	24.961*	6.51735	0.00402815	10.2177	39.7043
				2	1	-24.961*	6.51735	0.00402815	-39.7043	-10.2177
			2	1	2	-5.114	3.57967	0.186885	-13.2118	2.98378
				2	1	5.114	3.57967	0.186885	-2.98378	13.2118
			3	1	2	7.766	11.4768	0.515629	-18.1964	33.7284
				2	1	-7.766	11.4768	0.515629	-33.7284	18.1964
			Based on estimated marginal means
			*. The mean difference is significant at the .05 level.
			b. Adjustment for multiple comparisons: Bonferroni.
			1-way RM ANOVA (Correct % Only)
			120s
			Within-Subjects Factors
			Measure:	percentage_dig_time
			Drug	Dependent Variable
			1	PRESaline_Correct
			2	PRESCH_Correct
			3	PREProp_Correct
			Descriptive Statistics
				Mean	Std. Deviation	N
			PRESaline_Correct	39.969	16.4881	10
			PRESCH_Correct	15.909	9.05478	10
			PREProp_Correct	26.213	29.0337	10
			Mauchly's Test of Sphericitya
			Measure:	percentage_dig_time
			Within Subjects Effect	Mauchly's W	Approx. Chi-Square	df	Sig.	Epsilonb
								Greenhouse-Geisser	Huynh-Feldt	Lower-bound
			Drug	0.468631	6.06352	2	0.0482308	0.65301	0.718757	0.5
			Tests the null hypothesis that the error covariance matrix of the orthonormalized transformed dependent variables is proportional to an identity matrix.
			a. Design: Intercept Within Subjects Design: Drug
			b. May be used to adjust the degrees of freedom for the averaged tests of significance. Corrected tests are displayed in the Tests of Within-Subjects Effects table.
			Tests of Within-Subjects Effects
			Measure:	percentage_dig_time
			Source		Type III Sum of Squares	df	Mean Square	F	Sig.	Partial Eta Squared	Noncent. Parameter	Observed Powera
			Drug	Sphericity Assumed	2914.28	2	1457.14	3.84621	0.0406637	0.299404	7.69243	0.620526
				Greenhouse-Geisser	2914.28	1.30602	2231.42	3.84621	0.0658996	0.299404	5.02323	0.487546
				Huynh-Feldt	2914.28	1.43751	2027.3	3.84621	0.0601221	0.299404	5.52899	0.515313
				Lower-bound	2914.28	1	2914.28	3.84621	0.0814902	0.299404	3.84621	0.417853
			Error(Drug)	Sphericity Assumed	6819.31	18	378.85
				Greenhouse-Geisser	6819.31	11.7542	580.16
				Huynh-Feldt	6819.31	12.9376	527.091
				Lower-bound	6819.31	9	757.701
			a. Computed using alpha = .05
			Pairwise Comparisons
			Measure:	percentage_dig_time
			(I) Drug		Mean Difference (I-J)	Std. Error	Sig.b	95% Confidence Interval for Differenceb
								Lower Bound	Upper Bound
			1	2	24.060*	4.75128	0.00203234	10.123	37.997
				3	13.756	10.7349	0.696221	-17.7331	45.2451
			2	1	-24.060*	4.75128	0.00203234	-37.997	-10.123
				3	-10.304	9.46027	0.913125	-38.054	17.446
			3	1	-13.756	10.7349	0.696221	-45.2451	17.7331
				2	10.304	9.46027	0.913125	-17.446	38.054
			Based on estimated marginal means
			*. The mean difference is significant at the .05 level.
			b. Adjustment for multiple comparisons: Bonferroni.

## Sheet: Fig 5E -POST
FIGURE 5E	H3300 Everyday Memory Task
	Probe Test 4 (a, b & c combined) _ POST Drug-Opto																							PT4a										PT4b										4c
	1 sample, 2 pellets/trial; 2 trials, 5 SWs for Probe																							S55							1			S59		1								S63
	Drug infused 15 min after optogenetic stimulation.																																						2							1
	First encoding trial (E1) performed 30 min before optogenetic stimulation.																											2									3											2
	Probe trial 24 hr after second encoding trial (E2)																															E		W
	Duration: 60s/120s (starting from when the rats first dig in a SW)																										3			4								4											4
	Experimenter: Anna Norton (training/testing & scoring) & Dorothy Tse (drug infusion & optogenetic stimulation)																																												5
	Raw data																									5														5
																																																S
		S55 Probe Test 4a_POST Drug-Opto 1
		120s cut off time							Dig Time
		Rats	Condition	Groups	Correct	N/F	Errors	%	1	2	3	4	5	Correct	Incorrect	Total time	Correct %	Incorrect %
	4a	H3301	Y	Chrimson	3	F	2	50	4.8	6.9	9.1	5.6	2.3	9.1	19.6	28.7	31.7073	17.0732
	4a	H3302	X	Chrimson	1	N	2	50	3.3	13.4	8	9.6	2.2	3.3	33.2	36.5	9.0411	22.7397
	4a	H3303	Z	Chrimson	2	F	1	75	2.8	0.9	1	1.7	5.3	0.9	10.8	11.7	7.69231	23.0769
	4a	H3304	X	Chrimson	3	F	2	50	0	2.3	1.9	2.9	0	1.9	5.2	7.1	26.7606	18.3099
	4a	H3305	Y	Chrimson	2	F	1	75	0	45.5	1.5	11	0.8	45.5	13.3	58.8	77.381	5.65476
	4a	H3306	Z	Chrimson	1	N	1	75	12.5	0	0	12.5	0	12.5	12.5	25	50	12.5
	4a	H3307	X	Chrimson	2	F	1	75	4.4	3.5	1.8	10	2.6	3.5	18.8	22.3	15.6951	21.0762
	4a	H3308	Y	Chrimson	1	N	3	25	0.2	6.6	1.2	0	7.7	0.2	15.5	15.7	1.27389	24.6815
	4a	H3309	X	Chrimson	2	F	0	100	0.3	8.2	33.9	2.8	0.4	8.2	37.4	45.6	17.9825	20.5044
	4a	H3310	Z	Chrimson	3	F	1	75	0	10.7	0.7	0.1	0	0.7	10.8	11.5	6.08696	23.4783
		Mean					1.4	65						8.58	17.71	26.29	24.3621	18.9095
		SEM					0.266667	6.66667						4.30565	3.22468	5.23814	7.47104	1.86776
		S59 Probe Test 4b_POST Drug-Opto 2
		120s cut off time							Dig Time
		Rats	Condition	Groups	Correct	N/F	Errors	%	1	2	3	4	5	Correct	Incorrect	Total time	Correct %	Incorrect %
	4b	H3301	Z	Chrimson	3	N	0	100	5.2	11.2	3.8	1.9	3.2	3.8	21.5	25.3	15.0198	21.2451
	4b	H3302	Y	Chrimson	2	F	4	0	7.1	0.4	4.5	7.1	4.7	0.4	23.4	23.8	1.68067	24.5798
	4b	H3303	X	Chrimson	4	F	4	0	6	2.4	4.7	0	0.2	0	13.3	13.3	0	25
	4b	H3304	Y	Chrimson	3	N	1	75	1.9	3.8	19.8	2.4	0	19.8	8.1	27.9	70.9677	7.25806
	4b	H3305	Z	Chrimson	4	F	1	75	2.5	2.1	10.2	16.7	8.3	16.7	23.1	39.8	41.9598	14.5101
	4b	H3306	X	Chrimson	2	F	1	75	0	18.7	13	0	5.3	18.7	18.3	37	50.5405	12.3649
	4b	H3307	Y	Chrimson	4	F	2	50	2.9	0	4.6	9.8	0	9.8	7.5	17.3	56.6474	10.8382
	4b	H3308	Z	Chrimson	2	F	3	25	1.7	0.6	1.8	8.4	3	0.6	14.9	15.5	3.87097	24.0323
	4b	H3309	Y	Chrimson	4	F	0	100	9.1	1.1	0	9	8.7	9	18.9	27.9	32.2581	16.9355
	4b	H3310	X	Chrimson	3	N	0	100	15.3	0	7.1	0	0	7.1	15.3	22.4	31.6964	17.0759
		Mean					1.6	60						8.59	16.43	25.02	30.4641	17.384
		SEM					0.498888	12.4722						2.41557	1.7979	2.73775	7.86577	1.96644
		S63 Probe Test 4c_POST Drug-Opto 3
		120s cut off time							Dig Time
		Rats	Condition	Groups	Correct	N/F	Errors	%	1	2	3	4	5	Correct	Incorrect	Total time	Correct %	Incorrect %
	4c	H3301	X	Chrimson	3	F	4	0	13.2	14.7	8.8	7.6	2.2	8.8	37.7	46.5	18.9247	20.2688
	4c	H3302	Z	Chrimson	1	F	0	100	13.1	3.3	5.2	1.8	1.4	13.1	11.7	24.8	52.8226	11.7944
	4c	H3303	Y	Chrimson	4	N	3	25	0	2.4	1.6	2.7	2.1	2.7	6.1	8.8	30.6818	17.3295
	4c	H3304	Z	Chrimson	4	N	0	100	1.9	0.9	0.3	7.2	1.8	7.2	4.9	12.1	59.5041	10.124
	4c	H3305	X	Chrimson	1	F	2	50	1.6	3	7.7	12.4	1.4	1.6	24.5	26.1	6.13027	23.4674
	4c	H3306	Y	Chrimson	3	F	1	75	0	0	36.3	0	30.1	36.3	30.1	66.4	54.6687	11.3328
	4c	H3307	Z	Chrimson	3	F	1	75	11	2.2	9	7.3	2.7	9	23.2	32.2	27.9503	18.0124
	4c	H3308	X	Chrimson	4	N	2	50	0.4	0	16.9	9.3	0	9.3	17.3	26.6	34.9624	16.2594
	4c	H3309	Z	Chrimson	3	F	2	50	0	5.4	4.1	16.1	5	4.1	26.5	30.6	13.3987	21.6503
	4c	H3310	Y	Chrimson	1	F	2	50	8.3	8.4	0	3.5	0	8.3	11.9	20.2	41.0891	14.7277
		Mean					1.7	57.5						10.04	19.39	29.43	34.0133	16.4967
		SEM					0.395811	9.89529						3.11556	3.4113	5.29031	5.73404	1.43351
																		% dig Correct SW	Good	>30.1%
		Condition X		SCH															Okay	20.1 % < x < 30%
		120s cut off time							Dig Time										Poor	<20%
		Rats	Condition	Groups	Correct	N/F	Errors	%	1	2	3	4	5	Correct	Incorrect	Total time	Correct %	Incorrect %
	4c	H3301	X	Chrimson	3	F	4	0	13.2	14.7	8.8	7.6	2.2	8.8	37.7	46.5	18.9247	20.2688
	4a	H3302	X	Chrimson	1	N	2	50	3.3	13.4	8	9.6	2.2	3.3	33.2	36.5	9.0411	22.7397
	4b	H3303	X	Chrimson	4	F	4	0	6	2.4	4.7	0	0.2	0	13.3	13.3	0	25
	4a	H3304	X	Chrimson	3	F	2	50	0	2.3	1.9	2.9	0	1.9	5.2	7.1	26.7606	18.3099
	4c	H3305	X	Chrimson	1	F	2	50	1.6	3	7.7	12.4	1.4	1.6	24.5	26.1	6.13027	23.4674
	4b	H3306	X	Chrimson	2	F	1	75	0	18.7	13	0	5.3	18.7	18.3	37	50.5405	12.3649
	4a	H3307	X	Chrimson	2	F	1	75	4.4	3.5	1.8	10	2.6	3.5	18.8	22.3	15.6951	21.0762
	4c	H3308	X	Chrimson	4	N	2	50	0.4	0	16.9	9.3	0	9.3	17.3	26.6	34.9624	16.2594
	4a	H3309	X	Chrimson	2	F	0	100	0.3	8.2	33.9	2.8	0.4	8.2	37.4	45.6	17.9825	20.5044
	4b	H3310	X	Chrimson	3	N	0	100	15.3	0	7.1	0	0	7.1	15.3	22.4	31.6964	17.0759
		Mean					1.8	55						6.24	22.1	28.34	21.1734	19.7067
		SEM					0.442217	11.0554						1.73591	3.43848	4.11828	4.78605	1.19651
		Condition Z		Prop
		120s cut off time							Dig Time
		Rats	Condition	Groups	Correct	N/F	Errors	%	1	2	3	4	5	Correct	Incorrect	Total time	Correct %	Incorrect %
	4b	H3301	Z	Chrimson	3	N	0	100	5.2	11.2	3.8	1.9	3.2	3.8	21.5	25.3	15.0198	21.2451
	4c	H3302	Z	Chrimson	1	F	0	100	13.1	3.3	5.2	1.8	1.4	13.1	11.7	24.8	52.8226	11.7944
	4a	H3303	Z	Chrimson	2	F	1	75	2.8	0.9	1	1.7	5.3	0.9	10.8	11.7	7.69231	23.0769
	4c	H3304	Z	Chrimson	4	N	0	100	1.9	0.9	0.3	7.2	1.8	7.2	4.9	12.1	59.5041	10.124
	4b	H3305	Z	Chrimson	4	F	1	75	2.5	2.1	10.2	16.7	8.3	16.7	23.1	39.8	41.9598	14.5101
	4a	H3306	Z	Chrimson	1	N	1	75	12.5	0	0	12.5	0	12.5	12.5	25	50	12.5
	4c	H3307	Z	Chrimson	3	F	1	75	11	2.2	9	7.3	2.7	9	23.2	32.2	27.9503	18.0124
	4b	H3308	Z	Chrimson	2	F	3	25	1.7	0.6	1.8	8.4	3	0.6	14.9	15.5	3.87097	24.0323
	4c	H3309	Z	Chrimson	3	F	2	50	0	5.4	4.1	16.1	5	4.1	26.5	30.6	13.3987	21.6503
	4a	H3310	Z	Chrimson	3	F	1	75	0	10.7	0.7	0.1	0	0.7	10.8	11.5	6.08696	23.4783
		Mean					1	75						6.86	15.99	22.85	27.8306	18.0424
		SEM					0.298142	7.45356						1.83153	2.241	3.1126	6.78539	1.69635
																		% dig Correct SW	Good	>30.1%
		Condition Y			Saline														Okay	20.1 % < x < 30%
		120s cut off time							Dig Time										Poor	<20%
		Rats	Condition	Groups	Correct	N/F	Errors	%	1	2	3	4	5	Correct	Incorrect	Total time	Correct %	Incorrect %
	4a	H3301	Y	Chrimson	3	F	2	50	4.8	6.9	9.1	5.6	2.3	9.1	19.6	28.7	31.7073	17.0732
	4b	H3302	Y	Chrimson	2	F	4	0	7.1	0.4	4.5	7.1	4.7	0.4	23.4	23.8	1.68067	24.5798
	4c	H3303	Y	Chrimson	4	N	3	25	0	2.4	1.6	2.7	2.1	2.7	6.1	8.8	30.6818	17.3295
	4b	H3304	Y	Chrimson	3	N	1	75	1.9	3.8	19.8	2.4	0	19.8	8.1	27.9	70.9677	7.25806
	4a	H3305	Y	Chrimson	2	F	1	75	0	45.5	1.5	11	0.8	45.5	13.3	58.8	77.381	5.65476
	4c	H3306	Y	Chrimson	3	F	1	75	0	0	36.3	0	30.1	36.3	30.1	66.4	54.6687	11.3328
	4b	H3307	Y	Chrimson	4	F	2	50	2.9	0	4.6	9.8	0	9.8	7.5	17.3	56.6474	10.8382
	4a	H3308	Y	Chrimson	1	N	3	25	0.2	6.6	1.2	0	7.7	0.2	15.5	15.7	1.27389	24.6815
	4b	H3309	Y	Chrimson	4	F	0	100	9.1	1.1	0	9	8.7	9	18.9	27.9	32.2581	16.9355
	4c	H3310	Y	Chrimson	1	F	2	50	8.3	8.4	0	3.5	0	8.3	11.9	20.2	41.0891	14.7277
		Mean					1.9	52.5						14.11	15.44	29.55	39.8356	15.0411
		SEM					0.378594	9.46485						4.85946	2.42401	5.88084	8.18751	2.04688
		S67 Probe Test 4d_POST Drug-Opto 4			Saline
		120s cut off time							Dig Time
		Rats	Condition	Groups	Correct	N/F	Errors	%	1	2	3	4	5	Correct	Incorrect	Total time	Correct %	Incorrect %
	4a	H3301	Saline	Chrimson	4	F	1	75	1.3	7.8	2	2.1	6.3	2.1	17.4	19.5	10.7692	22.3077
	4b	H3302	Saline	Chrimson	2	F	2	50	1	3.1	4	2.6	6.4	3.1	14	17.1	18.1287	20.4678
	4c	H3303	Saline	Chrimson	3	N	2	50	1.5	19.5	2.8	2.7	0	2.8	23.7	26.5	10.566	22.3585
	4b	H3304	Saline	Chrimson	2	F	1	75	1.1	13.1	6.1	3.4	1.2	13.1	11.8	24.9	52.6104	11.8474
	4a	H3305	Saline	Chrimson	4	F	1	75	7.8	0	2.8	30.2	1.2	30.2	11.8	42	71.9048	7.02381
	4c	H3306	Saline	Chrimson	3	N	1	75	0	11.8	47.8	0	0	47.8	11.8	59.6	80.2013	4.94966
	4b	H3307	Saline	Chrimson	2	F	1	75	2.8	8.3	13.3	1.8	6.9	8.3	24.8	33.1	25.0755	18.7311
	4a	H3308	Saline	Chrimson	3	N	1	75	0	4.2	6.3	0	0	6.3	4.2	10.5	60	10
	4b	H3309	Saline	Chrimson	4	F	1	75	1.9	0	7.2	24.7	1.8	24.7	10.9	35.6	69.382	7.65449
	4c	H3310	Saline	Chrimson	3	N	0	100	0	0	7	0	0	7	0	7	100	0
		Mean					1.1	72.5						14.54	13.04	27.58	49.8638	12.534
		SEM					0.179505	4.48764						4.76551	2.42497	4.97408	10.0583	2.51459
		AVG PT4 Saline + S67 Probe Test 4d_POST Drug (Saline Only) - Opto 4
		120s cut off time							Dig Time
		Rats	Condition	Groups	Correct	N/F	Errors	%	1	2	3	4	5	Correct	Incorrect	Total time	Correct %	Incorrect %
		H3301	Saline	Chrimson													21.2383	19.6904
		H3302	Saline	Chrimson													9.90466	22.5238
		H3303	Saline	Chrimson													20.6239	19.844
		H3304	Saline	Chrimson													61.7891	9.55273
		H3305	Saline	Chrimson													74.6429	6.33929
		H3306	Saline	Chrimson													67.435	8.14125
		H3307	Saline	Chrimson													40.8615	14.7846
		H3308	Saline	Chrimson													30.6369	17.3408
		H3309	Saline	Chrimson													50.82	12.295
		H3310	Saline	Chrimson													70.5446	7.36386
		Mean															44.8497	13.7876
		SEM															7.42667	1.85667
		PT4_POST Opto-Drug (+ AVG Saline ON)_120s
		1-sample t-test
		120s
		One-Sample Statistics
			N	Mean	Std. Deviation	Std. Error Mean
		POST_AVGSalineON_Correct	10	44.849	23.4857	7.42683
		POST_AVGSalineON_Incorrect	10	13.785	5.87088	1.85654
		POST_SCHON_Correct	10	21.173	15.1348	4.78604
		POST_SCHON_Incorrect	10	19.707	3.78475	1.19684
		POST_PropON_Correct	10	27.83	21.4562	6.78505
		POST_PropON_Incorrect	10	18.042	5.36608	1.6969
		One-Sample Test
			Test Value = 20
			t	df	Sig. (2-tailed)	Mean Difference	95% Confidence Interval of the Difference
							Lower	Upper
		POST_AVGSalineON_Correct	3.34584	9	0.00858009	24.849	8.04834	41.6497
		POST_AVGSalineON_Incorrect	-3.34763	9	0.00855568	-6.215	-10.4148	-2.01522
		POST_SCHON_Correct	0.245088	9	0.811885	1.173	-9.65378	11.9998
		POST_SCHON_Incorrect	-0.244811	9	0.812093	-0.293	-3.00045	2.41445
		POST_PropON_Correct	1.15401	9	0.27822	7.83	-7.51885	23.1788
		POST_PropON_Incorrect	-1.15387	9	0.278275	-1.958	-5.79667	1.88067
		2-way RM ANOVA (All Groups)
		120s
		Within-Subjects Factors
		Measure:	percentage_dig_time
		Drug		Dependent Variable
		1	1	POST_AVGSalineON_Correct
			2	POST_AVGSalineON_Incorrect
		2	1	POST_SCHON_Correct
			2	POST_SCHON_Incorrect
		3	1	POST_PropON_Correct
			2	POST_PropON_Incorrect
		Descriptive Statistics
			Mean	Std. Deviation	N
		POST_AVGSalineON_Correct	44.849	23.4857	10
		POST_AVGSalineON_Incorrect	13.785	5.87088	10
		POST_SCHON_Correct	21.173	15.1348	10
		POST_SCHON_Incorrect	19.707	3.78475	10
		POST_PropON_Correct	27.83	21.4562	10
		POST_PropON_Incorrect	18.042	5.36608	10
		Mauchly's Test of Sphericitya
		Measure:	percentage_dig_time
		Within Subjects Effect	Mauchly's W	Approx. Chi-Square	df	Sig.	Epsilonb
							Greenhouse-Geisser	Huynh-Feldt	Lower-bound
		Drug	0.923909	0.633134	2	0.728646	0.929289	1	0.5
		Sandwell	1	0	0		1	1	1
		Drug * Sandwell	0.923906	0.633157	2	0.728638	0.929287	1	0.5
		Tests the null hypothesis that the error covariance matrix of the orthonormalized transformed dependent variables is proportional to an identity matrix.
		a. Design: Intercept Within Subjects Design: Drug + Sandwell + Drug * Sandwell
		b. May be used to adjust the degrees of freedom for the averaged tests of significance. Corrected tests are displayed in the Tests of Within-Subjects Effects table.
		Tests of Within-Subjects Effects
		Measure:	percentage_dig_time
		Source		Type III Sum of Squares	df	Mean Square	F	Sig.	Partial Eta Squared	Noncent. Parameter	Observed Powera
		Drug	Sphericity Assumed	838.322	2	419.161	4.75312	0.0220076	0.345603	9.50623	0.718588
			Greenhouse-Geisser	838.322	1.85858	451.055	4.75312	0.0251537	0.345603	8.83404	0.693307
			Huynh-Feldt	838.322	2	419.161	4.75312	0.0220076	0.345603	9.50623	0.718588
			Lower-bound	838.322	1	838.322	4.75312	0.0571592	0.345603	4.75312	0.494621
		Error(Drug)	Sphericity Assumed	1587.36	18	88.1866
			Greenhouse-Geisser	1587.36	16.7272	94.8968
			Huynh-Feldt	1587.36	18	88.1866
			Lower-bound	1587.36	9	176.373
		Sandwell	Sphericity Assumed	2984.69	1	2984.69	6.22394	0.0341529	0.408826	6.22394	0.604365
			Greenhouse-Geisser	2984.69	1	2984.69	6.22394	0.0341529	0.408826	6.22394	0.604365
			Huynh-Feldt	2984.69	1	2984.69	6.22394	0.0341529	0.408826	6.22394	0.604365
			Lower-bound	2984.69	1	2984.69	6.22394	0.0341529	0.408826	6.22394	0.604365
		Error(Sandwell)	Sphericity Assumed	4315.95	9	479.55
			Greenhouse-Geisser	4315.95	9	479.55
			Huynh-Feldt	4315.95	9	479.55
			Lower-bound	4315.95	9	479.55
		Drug * Sandwell	Sphericity Assumed	2329.94	2	1164.97	4.75453	0.0219873	0.34567	9.50906	0.718724
			Greenhouse-Geisser	2329.94	1.85857	1253.62	4.75453	0.025132	0.34567	8.83664	0.693442
			Huynh-Feldt	2329.94	2	1164.97	4.75453	0.0219873	0.34567	9.50906	0.718724
			Lower-bound	2329.94	1	2329.94	4.75453	0.057129	0.34567	4.75453	0.494735
		Error(Drug*Sandwell)	Sphericity Assumed	4410.42	18	245.024
			Greenhouse-Geisser	4410.42	16.7272	263.668
			Huynh-Feldt	4410.42	18	245.024
			Lower-bound	4410.42	9	490.047
		a. Computed using alpha = .05
		Pairwise Comparisons
		Measure:	percentage_dig_time
		Drug			Mean Difference (I-J)	Std. Error	Sig.b	95% Confidence Interval for Differenceb
								Lower Bound	Upper Bound
		1	1	2	31.064*	9.28337	0.0085752	10.0636	52.0644
			2	1	-31.064*	9.28337	0.0085752	-52.0644	-10.0636
		2	1	2	1.466	5.98288	0.811927	-12.0682	15.0002
			2	1	-1.466	5.98288	0.811927	-15.0002	12.0682
		3	1	2	9.788	8.48195	0.278231	-9.39951	28.9755
			2	1	-9.788	8.48195	0.278231	-28.9755	9.39951
		Based on estimated marginal means
		*. The mean difference is significant at the .05 level.
		b. Adjustment for multiple comparisons: Bonferroni.
		Pairwise Comparisons
		Measure:	percentage_dig_time
		Sandwell			Mean Difference (I-J)	Std. Error	Sig.b	95% Confidence Interval for Differenceb
								Lower Bound	Upper Bound
		1	1	2	23.676*	6.88864	0.0222783	3.46938	43.8826
				3	17.019	8.7979	0.255195	-8.7881	42.8261
			2	1	-23.676*	6.88864	0.0222783	-43.8826	-3.46938
				3	-6.657	7.95638	1	-29.9957	16.6817
			3	1	-17.019	8.7979	0.255195	-42.8261	8.7881
				2	6.657	7.95638	1	-16.6817	29.9957
		2	1	2	-5.922*	1.7225	0.022241	-10.9747	-0.869342
				3	-4.257	2.19995	0.254947	-10.7102	2.19616
			2	1	5.922*	1.7225	0.022241	0.869342	10.9747
				3	1.665	1.98965	1	-4.1713	7.5013
			3	1	4.257	2.19995	0.254947	-2.19616	10.7102
				2	-1.665	1.98965	1	-7.5013	4.1713
		Based on estimated marginal means
		*. The mean difference is significant at the .05 level.
		b. Adjustment for multiple comparisons: Bonferroni.
		1-way RM ANOVA (Correct % Only)
		120s
		Within-Subjects Factors
		Measure:	percentage_dig_time
		Drug	Dependent Variable
		1	POST_AVGSalineON_Correct
		2	POST_SCHON_Correct
		3	POST_PropON_Correct
		Descriptive Statistics
			Mean	Std. Deviation	N
		POST_AVGSalineON_Correct	44.849	23.4857	10
		POST_SCHON_Correct	21.173	15.1348	10
		POST_PropON_Correct	27.83	21.4562	10
		Mauchly's Test of Sphericitya
		Measure:	percentage_dig_time
		Within Subjects Effect	Mauchly's W	Approx. Chi-Square	df	Sig.	Epsilonb
							Greenhouse-Geisser	Huynh-Feldt	Lower-bound
		Drug	0.923907	0.633148	2	0.728641	0.929288	1	0.5
		Tests the null hypothesis that the error covariance matrix of the orthonormalized transformed dependent variables is proportional to an identity matrix.
		a. Design: Intercept Within Subjects Design: Drug
		b. May be used to adjust the degrees of freedom for the averaged tests of significance. Corrected tests are displayed in the Tests of Within-Subjects Effects table.
		Tests of Within-Subjects Effects
		Measure:	percentage_dig_time
		Source		Type III Sum of Squares	df	Mean Square	F	Sig.	Partial Eta Squared	Noncent. Parameter	Observed Powera
		Drug	Sphericity Assumed	2981.72	2	1490.86	4.754	0.0219949	0.345645	9.508	0.718673
			Greenhouse-Geisser	2981.72	1.85858	1604.3	4.754	0.0251401	0.345645	8.83567	0.693392
			Huynh-Feldt	2981.72	2	1490.86	4.754	0.0219949	0.345645	9.508	0.718673
			Lower-bound	2981.72	1	2981.72	4.754	0.0571403	0.345645	4.754	0.494693
		Error(Drug)	Sphericity Assumed	5644.82	18	313.601
			Greenhouse-Geisser	5644.82	16.7272	337.464
			Huynh-Feldt	5644.82	18	313.601
			Lower-bound	5644.82	9	627.202
		a. Computed using alpha = .05
		Pairwise Comparisons
		Measure:	percentage_dig_time
		(I) Drug		Mean Difference (I-J)	Std. Error	Sig.b	95% Confidence Interval for Differenceb
							Lower Bound	Upper Bound
		1	2	23.676*	6.88864	0.0222783	3.46938	43.8826
			3	17.019	8.7979	0.255195	-8.7881	42.8261
		2	1	-23.676*	6.88864	0.0222783	-43.8826	-3.46938
			3	-6.657	7.95638	1	-29.9957	16.6817
		3	1	-17.019	8.7979	0.255195	-42.8261	8.7881
			2	6.657	7.95638	1	-16.6817	29.9957
		Based on estimated marginal means
		*. The mean difference is significant at the .05 level.
		b. Adjustment for multiple comparisons: Bonferroni.
[truncated: 1 more columns]

## Sheet: Fig 5F - SAL
FIGURE 5F	H3300 Everyday Memory Task
	Probe Test 5 (S71; PRE) & Probe Test 6 (S75; POST) Combined_Saline-Light OFF Condition																							S71										S75
	1 sample, 2 pellets/trial; 2 trials, 5 SWs for Probe																							PT5										PT6
	Drug infused 15 min before optogenetic stimulation.																									1													1
	First encoding trial (E1) performed 30 min before or 30 min after drug infusion/optogenetic stimulation.																													2							2
	Probe trial 24 hr after second encoding trial (E2)																															E
	Duration: 60s/120s (starting from when the rats first dig in a SW)																											3										3
	Experimenter: Anna Norton (training/testing & scoring) & Dorothy Tse (drug infusion & optogenetic stimulation)																								4					5					4
	Raw data																																								5
																																						S
																	% dig Correct SW	Good	>30.1%
		S71 Probe Test 5_PRE Saline - Light OFF Only (Control)												AN Checked				Okay	20.1 % < x < 30%
		120s cut off time							Dig Time									Poor	<20%
		Rats	Condition	Groups	Correct	N/F	Errors	%	1	2	3	4	5	Correct	Incorrect	Total time	Correct %	Incorrect %
		H3301	Saline - OFF	Chrimson	3	N	2	50	1.9	4.4	4.1	3.6	2.2	4.1	12.1	16.2	25.3086	18.6728
		H3302	Saline - OFF	Chrimson	1	F	2	50	5	1.8	3.2	0.1	6	5	11.1	16.1	31.0559	17.236
		H3303	Saline - OFF	Chrimson	4	F	3	25	0.7	3.2	2	5.3	0	5.3	5.9	11.2	47.3214	13.1696
		H3304	Saline - OFF	Chrimson	1	F	2	50	2.4	21.5	0	8.2	4	2.4	33.7	36.1	6.6482	23.338
		H3306	Saline - OFF	Chrimson	4	F	1	75	0	7.5	0	15	1	15	8.5	23.5	63.8298	9.04255
		H3307	Saline - OFF	Chrimson	3	N	1	75	2.7	1.7	1.3	1.6	0.7	1.3	6.7	8	16.25	20.9375
		H3308	Saline - OFF	Chrimson	4	F	2	50	2.3	2.8	0	4.3	0	4.3	5.1	9.4	45.7447	13.5638
		H3309	Saline - OFF	Chrimson	1	F	1	75	12.3	14.7	1.7	0.6	10.1	12.3	27.1	39.4	31.2183	17.1954
		H3310	Saline - OFF	Chrimson	3	N	2.5	37.5	0	12.8	0	0	0	0	12.8	12.8	0	25
		Mean					1.83333	54.1667						5.52222	13.6667	19.1889	29.7085	17.5729
		SEM					0.235702	5.89256						1.65695	3.33442	3.83186	6.82173	1.70543
																	% dig Correct SW	Good	>30.1%
		S75 Probe Test 6_POST Saline - Light OFF Only (Control)												AN Checked				Okay	20.1 % < x < 30%
		120s cut off time							Dig Time									Poor	<20%
		Rats	Condition	Groups	Correct	N/F	Errors	%	1	2	3	4	5	Correct	Incorrect	Total time	Correct %	Incorrect %
		H3301	Saline - OFF	Chrimson	1	F	1	75	2.1	1.6	1.9	7.7	4.3	2.1	15.5	17.6	11.9318	22.017
		H3302	Saline - OFF	Chrimson	4	N	3.5	12.5	3.1	0	4.2	0	0	0	7.3	7.3	0	25
		H3303	Saline - OFF	Chrimson	2	F	2	50	3.8	3.4	0	7.5	6.6	3.4	17.9	21.3	15.9624	21.0094
		H3304	Saline - OFF	Chrimson	4	N	3	25	0.8	0	2.4	1.8	5.6	1.8	8.8	10.6	16.9811	20.7547
		H3306	Saline - OFF	Chrimson	1	F	3	25	0	0.3	0	18.1	0	0	18.4	18.4	0	25
		H3307	Saline - OFF	Chrimson	2	F	3.5	12.5	3.6	0	2.2	1.3	0	0	7.1	7.1	0	25
		H3308	Saline - OFF	Chrimson	1	F	1	75	1.8	1.2	0	0	7	1.8	8.2	10	18	20.5
		H3309	Saline - OFF	Chrimson	2	F	3	25	4.5	3.1	9.2	3.5	0	3.1	17.2	20.3	15.2709	21.1823
		H3310	Saline - OFF	Chrimson	4	N	2.5	37.5	0	0	9.4	0	0	0	9.4	9.4	0	25
		Mean					2.5	37.5						1.35556	12.2	13.5556	8.68293	22.8293
		SEM					0.322749	8.06872						0.464313	1.63401	1.91754	2.79928	0.69982
																	% dig Correct SW	Good	>30.1%
		AVG PT5 (PRE) + PT6 (POST)			AVG Saline - Light OFF									AN Checked				Okay	20.1 % < x < 30%
		120s cut off time							Dig Time									Poor	<20%
		Rats	Condition	Groups	Correct	N/F	Errors	%	1	2	3	4	5	Correct	Incorrect	Total time	Correct %	Incorrect %
		H3301	Saline - OFF	Chrimson												16.9	18.6202	20.3449
		H3302	Saline - OFF	Chrimson												11.7	15.528	21.118
		H3303	Saline - OFF	Chrimson												16.25	31.6419	17.0895
		H3304	Saline - OFF	Chrimson												23.35	11.8147	22.0463
		H3306	Saline - OFF	Chrimson												20.95	31.9149	17.0213
		H3307	Saline - OFF	Chrimson												7.55	8.125	22.9688
		H3308	Saline - OFF	Chrimson												9.7	31.8723	17.0319
		H3309	Saline - OFF	Chrimson												29.85	23.2446	19.1888
		H3310	Saline - OFF	Chrimson												11.1	0	25
		Mean														16.3722	19.1957	20.2011
		SEM														2.42546	3.8244	0.956101
		SPSS Statistics
		AVG PRE + POST Saline Light-OFF Control
		1-sample t-test
		120s
		One-Sample Statistics
			N	Mean	Std. Deviation	Std. Error Mean
		PREPOST_SalineOFF_Correct	9	19.1944	11.4714	3.82381
		PREPOST_SalineOFF_Incorrect	9	20.2011	2.86912	0.956374
		One-Sample Test
			Test Value = 20
			t	df	Sig. (2-tailed)	Mean Difference	95% Confidence Interval of the Difference
							Lower	Upper
		PREPOST_SalineOFF_Correct	-0.210668	8	0.838413	-0.805556	-9.62328	8.01217
		PREPOST_SalineOFF_Incorrect	0.210285	8	0.838702	0.201111	-2.00429	2.40651
		Paired t-test
		120s
		Paired Samples Statistics
				Mean	N	Std. Deviation	Std. Error Mean
		Pair 1	PREPOST_SalineOFF_Correct	19.1944	9	11.4714	3.82381
			PREPOST_SalineOFF_Incorrect	20.2011	9	2.86912	0.956374
		Paired Samples Test
				Paired Differences					t	df	Sig. (2-tailed)
				Mean	Std. Deviation	Std. Error Mean	95% Confidence Interval of the Difference
							Lower	Upper
		Pair 1	PREPOST_SalineOFF_Correct - PREPOST_SalineOFF_Incorrect	-1.00667	14.3406	4.78018	-12.0298	10.0165	-0.210592	8	0.838471

[truncated: 9 more sheets: Supplementary 1, Supplementary 2, Supplementary 2B, Supplementary 5A, Supplementary 5B, Supplementary 5C, Supplementary 6A-C, Supplementary 6D-F, Supplementary G-I]
